# Supplementary material for: Loss‐of‐Function of p21‐Activated Kinase 2 Links BMP Signaling to Neural Tube Patterning Defects
Source: Adv Sci (Weinh). 2022 Dec 11;10(4):2204018. doi: 10.1002/advs.202204018 (PMC9896034; doi:10.1002/advs.202204018)
Supplement: Supplementary file 2 — Supporting Information [file ADVS-10-2204018-s002.xls]

## Sheet: Table S1-DEGs in PAK2 homoembyr
geneSymbol	geneName	WT1	WT2	WT3	Pak2-/- 1	Pak2-/- 2	log2FoldChange	pvalue	padj	Trend
ENSMUSG00000022781.8	Pak2	14907.9	14070.5	11067.6	306.164	217.035	-5.67359	2.18e-69	4.95e-65	Down
ENSMUSG00000085939.3	Cd63-ps	812.103	662.779	729.26	20.4109	21.1169	-5.14524	2.39e-48	2.71e-44	Down
ENSMUSG00000075014.1	Gm10800	2.82963	0	4.39976	547.493	918.585	8.29489	1.61e-41	1.22e-37	Up
ENSMUSG00000097312.1	Gm26870	0	0	0	309.766	393.009	11.0765	7.69e-40	4.36e-36	Up
ENSMUSG00000047824.13	Pygo2	10447.7	9587.61	10321.8	1948.64	1655.33	-2.48947	1.3e-39	5.91e-36	Down
ENSMUSG00000068604.4	Gm8225	519.944	469.728	366.28	0	4.69264	-7.5761	1.06e-35	4e-32	Down
ENSMUSG00000048758.14	Rpl29	443.544	523.996	802.956	16933.9	40214.8	5.59845	6.83e-34	2.21e-30	Up
ENSMUSG00000021831.9	Ero1l	4442.52	4058.52	4868.34	18649.6	21816.1	2.18284	6.23e-33	1.76e-29	Up
ENSMUSG00000025878.16	Uimc1	1423.3	1747.25	1993.09	17228	31192	3.81444	3.31e-32	8.34e-29	Up
ENSMUSG00000005125.12	Ndrg1	689.015	728.612	1038.34	6255.35	7535.21	3.07555	2.55e-31	5.78e-28	Up
ENSMUSG00000022875.17	Kng1	21.2222	13.3445	26.3986	560.7	486.862	4.69797	4.47e-31	9.21e-28	Up
ENSMUSG00000031465.6	Angpt2	235.567	273.118	240.887	1363.93	1222.43	2.37194	2.65e-28	5e-25	Up
ENSMUSG00000097589.9	Dleu2	1122.66	1156.53	1080.14	169.291	204.13	-2.58414	2.87e-28	5e-25	Down
ENSMUSG00000091695.1	Gm17669	1.41481	0.889636	5.4997	352.989	733.225	7.82222	6.23e-28	1.01e-24	Up
ENSMUSG00000030103.11	Bhlhe40	585.733	460.831	916.25	7296.31	8865.58	3.62778	8.01e-27	1.21e-23	Up
ENSMUSG00000027313.3	Chac1	72.1555	44.4818	78.0958	804.431	1191.93	3.94459	1.27e-25	1.79e-22	Up
ENSMUSG00000096014.1	Sox1	7816.14	7035.24	6444.55	997.734	615.909	-3.13743	3.74e-25	4.98e-22	Down
ENSMUSG00000095280.1	Gm21738	0	0	0	176.495	323.792	10.5863	5.65e-25	7.11e-22	Up
ENSMUSG00000033860.13	Fgg	188.17	157.466	254.086	1471.99	1728.07	3.00393	6.4e-25	7.63e-22	Up
ENSMUSG00000030507.6	Dbx1	3416.78	3157.32	1737.91	118.864	152.511	-4.35195	1.26e-24	1.43e-21	Down
ENSMUSG00000024924.14	Vldlr	1233.01	1120.94	927.25	4639.29	5534.97	2.21673	2.41e-24	2.6e-21	Up
ENSMUSG00000054932.6	Afp	12463.1	7726.49	8810.52	95107.7	63790.6	3.03887	6.57e-24	6.76e-21	Up
ENSMUSG00000028001.16	Fga	190.293	139.673	265.086	2075.91	1818.4	3.29827	8.04e-24	7.92e-21	Up
ENSMUSG00000029570.5	Lfng	5057.96	4996.2	4550.45	1455.18	1222.43	-1.86262	7.46e-22	7.04e-19	Down
ENSMUSG00000052217.6	Hbb-bh1	88176.2	185022	95121.7	6841.26	7512.92	-4.09645	8.12e-22	7.36e-19	Down
ENSMUSG00000021506.7	Pitx1	1925.56	3014.09	2262.58	12546.7	12094.1	2.35963	1.5e-21	1.31e-18	Up
ENSMUSG00000033831.5	Fgb	480.329	370.089	399.278	1861	1711.64	2.0989	1.59e-21	1.34e-18	Up
ENSMUSG00000070990.2	Foxe1	880.722	562.25	608.267	57.6309	51.6191	-3.64703	2.49e-21	2.02e-18	Down
ENSMUSG00000047935.17	Sox1ot	410.296	427.025	482.874	40.8219	22.2901	-3.80308	3.92e-21	3.06e-18	Down
ENSMUSG00000027078.14	Ube2l6	1404.2	1037.32	1217.63	214.915	224.074	-2.47459	6.93e-21	5.23e-18	Down
ENSMUSG00000028463.14	Car9	31.8333	30.2476	39.5979	355.39	597.139	3.81881	1.55e-20	1.14e-17	Up
ENSMUSG00000073400.6	Trim10	531.263	1231.26	799.657	28.8154	30.5022	-4.84732	3.17e-20	2.24e-17	Down
ENSMUSG00000055609.8	Hba-x	126945	271026	106227	6688.78	4160.03	-4.95342	7.63e-20	5.23e-17	Down
ENSMUSG00000029195.10	Klb	62.2518	58.716	76.9958	522.28	437.589	2.86759	8.29e-20	5.52e-17	Up
ENSMUSG00000092274.2	Neat1	230.615	127.218	182.59	1465.99	1276.4	2.92608	1.16e-19	7.51e-17	Up
ENSMUSG00000025993.10	Slc40a1	466.181	434.142	606.067	2322.04	2094.09	2.13824	2.33e-19	1.46e-16	Up
ENSMUSG00000069919.7	Hba-a1	72531.2	144050	52603.5	3941.71	4106.06	-4.4789	6e-19	3.67e-16	Down
ENSMUSG00000069920.10	B3gnt9	228.493	224.188	229.888	907.686	807.135	1.91402	1.11e-18	6.63e-16	Up
ENSMUSG00000005681.12	Apoa2	336.726	338.062	541.171	2284.82	2521.12	2.57008	2.15e-18	1.22e-15	Up
ENSMUSG00000048142.9	Nat8l	2504.22	2293.48	2494.66	830.845	749.65	-1.62112	2.16e-18	1.22e-15	Down
ENSMUSG00000041119.11	Pde9a	776.026	701.033	646.765	2342.45	2145.71	1.66331	3.61e-18	1.99e-15	Up
ENSMUSG00000040478.14	Prdm13	737.826	767.756	402.578	33.618	17.5974	-4.63701	3.8e-18	2e-15	Down
ENSMUSG00000069917.7	Hba-a2	46103.8	90690.4	31712.4	2546.56	2545.76	-4.46338	3.75e-18	2e-15	Down
ENSMUSG00000074516.6	Gm10709	378.463	370.089	194.689	2613.8	5308.55	3.65341	9.11e-18	4.69e-15	Up
ENSMUSG00000041309.17	Nkx6-2	1739.51	1559.53	1902.9	486.26	407.087	-1.95672	1.23e-17	6.19e-15	Down
ENSMUSG00000054191.8	Klf1	1032.81	2050.61	1162.64	106.857	64.5238	-4.0464	2.85e-17	1.4e-14	Down
ENSMUSG00000054160.2	Nkx2-4	250.422	198.389	129.793	0	2.34632	-7.3486	3.16e-17	1.52e-14	Down
ENSMUSG00000022453.7	Naga	1110.63	1068.45	1239.63	3184.11	3059.6	1.45444	5.5e-17	2.59e-14	Up
ENSMUSG00000106334.1	Gm43549	166.948	188.603	322.283	0	3.51948	-6.98887	7.81e-17	3.61e-14	Down
ENSMUSG00000051839.7	Gypa	949.34	1960.76	1072.44	102.055	100.892	-3.70951	1.03e-16	4.68e-14	Down
ENSMUSG00000006574.15	Slc4a1	9744.53	24277.3	10611.1	636.341	292.117	-5.00228	1.12e-16	4.99e-14	Down
ENSMUSG00000033774.4	Npbwr1	11.3185	21.3513	8.79952	250.934	316.753	4.35356	1.47e-16	6.41e-14	Up
ENSMUSG00000025791.18	Pgm2	5517.78	5603.82	6982.42	17342.1	19537.8	1.61166	1.68e-16	7.17e-14	Up
ENSMUSG00000014813.9	Stc1	362.9	231.305	353.081	1499.6	1682.31	2.33291	2.01e-16	8.45e-14	Up
ENSMUSG00000023926.7	Rhag	585.026	1024.86	474.074	38.4206	21.1169	-4.54597	3.08e-16	1.27e-13	Down
ENSMUSG00000052854.15	Nrk	698.918	731.281	481.774	3199.71	2589.17	2.18195	4.07e-16	1.64e-13	Up
ENSMUSG00000097971.3	Gm26917	3213.75	4432.17	5919.88	21875.7	29123.7	2.4957	4.54e-16	1.8e-13	Up
ENSMUSG00000028644.16	Ermap	925.996	2023.92	841.454	60.0322	34.0217	-4.74899	4.98e-16	1.92e-13	Down
ENSMUSG00000029778.12	Adcyap1r1	2920.18	3185.79	1820.4	374.601	245.191	-3.09229	5e-16	1.92e-13	Down
ENSMUSG00000059149.17	Mfsd4a	64.374	48.93	37.398	384.206	439.935	3.02508	7.29e-16	2.75e-13	Up
ENSMUSG00000097336.8	Fendrr	154.215	251.767	331.082	1814.17	1777.34	2.87345	7.63e-16	2.83e-13	Up
ENSMUSG00000030000.10	Add2	2792.84	3407.31	1662.01	316.97	299.156	-3.08895	1.09e-15	4e-13	Down
ENSMUSG00000021268.17	Meg3	9802.54	11979	13852.6	36924.6	40853	1.71116	1.24e-15	4.45e-13	Up
ENSMUSG00000053963.7	Stum	1066.77	1061.34	1136.24	343.384	281.559	-1.80003	1.27e-15	4.49e-13	Down
ENSMUSG00000041237.12	Pklr	2050.07	4200.86	1894.1	172.893	226.42	-3.76526	1.66e-15	5.78e-13	Down
ENSMUSG00000048904.5	Neurog1	2732.01	2217.86	1043.84	141.676	126.701	-3.89665	2.88e-15	9.88e-13	Down
ENSMUSG00000023216.13	Epb42	540.459	1201.9	439.976	19.2103	25.8095	-5.01369	3.54e-15	1.18e-12	Down
ENSMUSG00000028943.18	Espn	616.859	598.725	914.05	2856.33	3436.19	2.14931	3.48e-15	1.18e-12	Up
ENSMUSG00000032554.15	Trf	2405.89	1578.21	1586.11	10835.8	7510.57	2.30421	4.13e-15	1.36e-12	Up
ENSMUSG00000050914.16	Ankrd37	268.815	260.663	400.378	1366.33	1753.88	2.33408	4.26e-15	1.38e-12	Up
ENSMUSG00000087333.1	Gm13652	63.6666	67.6123	42.8977	373.4	497.42	2.9001	5.16e-15	1.65e-12	Up
ENSMUSG00000020183.11	Cpm	1385.81	1596.9	1557.52	3892.49	3709.53	1.32897	5.27e-15	1.66e-12	Up
ENSMUSG00000028417.3	Tal2	913.97	699.254	872.253	178.896	125.528	-2.44496	5.69e-15	1.76e-12	Down
ENSMUSG00000024227.14	Pdzph1	256.081	327.386	301.384	32.4174	41.0606	-3.00356	6.38e-15	1.95e-12	Down
ENSMUSG00000032374.14	Plod2	5122.34	4951.71	5761.49	12502.3	14184.7	1.33807	6.64e-15	2.01e-12	Up
ENSMUSG00000035105.5	Egln3	1159.44	1014.19	1581.71	4803.77	4907.33	1.95636	7.19e-15	2.14e-12	Up
ENSMUSG00000101609.1	Kcnq1ot1	403.929	428.805	400.378	1151.42	1401.93	1.63501	7.82e-15	2.3e-12	Up
ENSMUSG00000040280.10	Ndufa4l2	176.144	146.79	455.375	3438.64	4197.57	3.88241	8.5e-15	2.47e-12	Up
ENSMUSG00000036545.8	Adamts2	700.333	541.788	673.163	1919.83	2227.83	1.69956	1.35e-14	3.88e-12	Up
ENSMUSG00000048001.7	Hes5	8301.42	8101.03	5230.22	1015.74	488.035	-3.26177	1.52e-14	4.3e-12	Down
ENSMUSG00000001506.10	Col1a1	36896.2	36604.1	33862.8	75695.7	82391.1	1.14317	1.8e-14	5.02e-12	Up
ENSMUSG00000033910.13	Gucy1a3	582.903	685.02	695.162	1833.38	2278.28	1.65247	2.08e-14	5.75e-12	Up
ENSMUSG00000031543.18	Ank1	2087.56	4161.72	1851.2	259.339	193.572	-3.57593	2.12e-14	5.79e-12	Down
ENSMUSG00000040703.11	Cyp2s1	216.467	257.994	388.279	1554.83	1478.18	2.4021	2.44e-14	6.57e-12	Up
ENSMUSG00000030256.11	Bhlhe41	238.396	212.623	522.472	2699.05	3696.63	3.3033	3.41e-14	9.08e-12	Up
ENSMUSG00000024901.14	Peli3	225.663	236.643	168.291	816.437	882.217	2.01169	3.64e-14	9.47e-12	Up
ENSMUSG00000049878.13	Rlf	5696.75	5679.44	5033.33	1814.17	2158.62	-1.46141	3.6e-14	9.47e-12	Down
ENSMUSG00000092483.1	Gm20421	499.429	323.828	349.781	40.8219	51.6191	-3.08137	7.46e-14	1.92e-11	Down
ENSMUSG00000054136.5	Adm2	20.5148	24.9098	18.699	196.905	398.875	3.79867	7.81e-14	1.99e-11	Up
ENSMUSG00000004319.15	Clcn3	3961.48	3933.08	4349.16	8985.61	8899.6	1.13185	8.25e-14	2.08e-11	Up
ENSMUSG00000020734.13	Grin2c	283.67	247.319	267.285	794.826	845.849	1.62361	8.67e-14	2.14e-11	Up
ENSMUSG00000108986.1	Gm32061	345.922	274.898	181.49	16.809	9.38529	-4.3559	8.71e-14	2.14e-11	Down
ENSMUSG00000091028.1	Gm10722	0	0	0	94.8508	99.7187	9.22372	9.21e-14	2.24e-11	Up
ENSMUSG00000021665.9	Hexb	1111.34	931.449	1175.84	2880.34	3437.36	1.55817	9.86e-14	2.37e-11	Up
ENSMUSG00000022754.5	Tmem45a	234.152	183.265	236.487	814.036	1235.34	2.23323	1.25e-13	2.99e-11	Up
ENSMUSG00000021196.14	Pfkp	1578.23	957.248	2661.86	13441.2	15073.9	3.04123	1.3e-13	3.07e-11	Up
ENSMUSG00000064373.12	Selenop	4268.49	3903.72	4659.35	10520	9812.32	1.24917	1.5e-13	3.51e-11	Up
ENSMUSG00000010064.15	Slc38a3	570.17	505.313	432.277	1528.42	1976.78	1.80065	1.53e-13	3.53e-11	Up
ENSMUSG00000074794.10	Arrdc3	3317.74	2952.7	3924.59	14375.3	9865.11	1.83464	1.96e-13	4.48e-11	Up
ENSMUSG00000090125.3	Pou3f1	1785.5	1706.32	2010.69	667.558	564.29	-1.57413	2.1e-13	4.76e-11	Down
ENSMUSG00000079033.10	Mef2b	45.2741	29.358	26.3986	272.546	307.368	3.09277	2.55e-13	5.71e-11	Up
ENSMUSG00000034522.10	Zfp395	5698.16	5746.16	4991.53	11999.2	12985.7	1.18904	4.76e-13	1.06e-10	Up
ENSMUSG00000031438.11	Rnf128	322.578	274.898	576.369	2589.79	2231.35	2.6252	5.16e-13	1.13e-10	Up
ENSMUSG00000029470.15	P2rx4	186.755	244.65	216.688	788.823	722.667	1.80813	5.38e-13	1.17e-10	Up
ENSMUSG00000094446.1	Gm6344	3955.82	3877.03	3046.83	397.413	123.182	-3.80077	6.82e-13	1.47e-10	Down
ENSMUSG00000044681.19	Cnpy1	1014.42	862.947	470.774	81.6437	85.6407	-3.22712	7.25e-13	1.53e-10	Down
ENSMUSG00000045776.3	Lrtm1	406.052	455.494	263.986	4.80257	22.2901	-4.78823	7.22e-13	1.53e-10	Down
ENSMUSG00000038193.4	Hand2	4284.76	4779.13	3823.39	10155	11147.4	1.30991	7.64e-13	1.6e-10	Up
ENSMUSG00000012520.10	Phox2b	1749.42	1535.51	662.164	100.854	52.7922	-4.09919	8.69e-13	1.81e-10	Down
ENSMUSG00000031765.8	Mt1	2117.27	2876.19	2812.55	7178.65	8756.47	1.61483	1.09e-12	2.25e-10	Up
ENSMUSG00000022237.17	Ankrd33b	177.559	188.603	142.992	780.418	600.658	2.02216	1.13e-12	2.31e-10	Up
ENSMUSG00000029135.10	Fosl2	804.322	736.619	835.955	1918.63	2365.09	1.435	1.2e-12	2.43e-10	Up
ENSMUSG00000007279.14	Scube2	984.003	1318.44	861.253	199.307	113.797	-2.75259	1.23e-12	2.45e-10	Down
ENSMUSG00000052187.4	Hbb-y	162300	319247	85994.4	9141.7	12265.4	-4.1436	1.22e-12	2.45e-10	Down
ENSMUSG00000020427.11	Igfbp3	4180.07	3990.91	3977.38	8364.88	9801.76	1.16543	1.27e-12	2.5e-10	Up
ENSMUSG00000005672.12	Kit	2942.11	2618.2	3020.44	7188.25	6298.7	1.2374	1.28e-12	2.51e-10	Up
ENSMUSG00000062961.7	Ccdc177	1598.74	1333.56	1018.54	224.52	111.45	-2.97168	1.5e-12	2.9e-10	Down
ENSMUSG00000045680.8	Tcf21	459.815	475.955	515.872	1248.67	1594.33	1.55553	1.62e-12	3.11e-10	Up
ENSMUSG00000061082.11	Plac1	111.77	108.536	196.889	1616.07	783.671	3.11276	2.14e-12	4.07e-10	Up
ENSMUSG00000079037.9	Prnp	2096.75	1825.53	2257.08	5382.48	4832.25	1.31026	2.37e-12	4.46e-10	Up
ENSMUSG00000029866.13	Kel	351.581	908.318	320.083	21.6116	15.2511	-4.83758	2.78e-12	5.2e-10	Down
ENSMUSG00000026532.7	Spta1	1172.88	2467.85	795.257	82.8444	35.1948	-4.64782	3.3e-12	6.13e-10	Down
ENSMUSG00000018906.14	P4ha2	2141.32	2181.39	3682.6	10408.4	12497.7	2.10206	3.89e-12	7.15e-10	Up
ENSMUSG00000031162.14	Gata1	486.696	1281.08	739.16	72.0386	48.0996	-3.79842	4.18e-12	7.63e-10	Down
ENSMUSG00000030406.7	Gipr	56.5926	115.653	62.6966	549.895	580.715	2.85235	4.41e-12	8e-10	Up
ENSMUSG00000031987.6	Egln1	11749.3	10758.4	10363.6	22916.7	27089.5	1.19018	4.49e-12	8.06e-10	Up
ENSMUSG00000032238.17	Rora	111.063	219.74	290.384	1453.98	1555.61	2.86539	5.3e-12	9.46e-10	Up
ENSMUSG00000036928.14	Stag3	261.033	254.436	310.183	788.823	883.39	1.60504	6.21e-12	1.1e-09	Up
ENSMUSG00000026773.19	Pfkfb3	2901.08	2130.68	2771.85	6828.06	8403.35	1.54976	7.48e-12	1.31e-09	Up
ENSMUSG00000039182.6	AW209491	1477.07	1465.23	1754.4	553.497	592.446	-1.44962	7.93e-12	1.38e-09	Down
ENSMUSG00000021775.11	Nr1d2	640.203	773.983	724.861	1726.52	1874.71	1.33716	8.33e-12	1.44e-09	Up
ENSMUSG00000022639.14	Dubr	450.618	352.296	317.883	1161.02	1340.92	1.74126	8.82e-12	1.51e-09	Up
ENSMUSG00000023951.17	Vegfa	3406.87	3006.97	4950.83	12648.8	14221.1	1.82664	9.15e-12	1.56e-09	Up
ENSMUSG00000070526.2	Peg12	7015.36	6366.24	5631.69	2560.97	2123.42	-1.43629	9.67e-12	1.63e-09	Down
ENSMUSG00000025270.13	Alas2	3952.28	8996	2903.84	330.177	125.528	-4.53572	1.12e-11	1.88e-09	Down
ENSMUSG00000042873.11	Lhfpl4	2987.38	2586.17	1423.32	385.406	258.095	-2.85822	1.24e-11	2.07e-09	Down
ENSMUSG00000025810.9	Nrp1	3720.25	3918.85	3875.09	7606.07	7441.36	0.971143	1.33e-11	2.19e-09	Up
ENSMUSG00000000794.9	Kcnn3	171.193	96.0807	101.195	629.137	725.013	2.45744	1.5e-11	2.4e-09	Up
ENSMUSG00000005470.8	Asf1b	5253.91	6005.04	5611.9	2486.53	2055.38	-1.30819	1.48e-11	2.4e-09	Down
ENSMUSG00000030990.18	Pgap2	1007.35	1033.76	1205.53	2783.09	2498.83	1.2878	1.48e-11	2.4e-09	Up
ENSMUSG00000098178.1	Gm42418	6639.02	4741.76	10021.6	42734.5	30215.9	2.3542	1.48e-11	2.4e-09	Up
ENSMUSG00000019850.11	Tnfaip3	331.774	334.503	356.381	858.46	1048.81	1.4849	1.86e-11	2.96e-09	Up
ENSMUSG00000028005.13	Gucy1b3	480.329	554.243	482.874	1508.01	1240.03	1.44166	2.3e-11	3.64e-09	Up
ENSMUSG00000026475.7	Rgs16	1639.06	1404.74	853.554	240.129	233.459	-2.45655	2.89e-11	4.55e-09	Down
ENSMUSG00000055737.12	Ghr	1278.28	1173.43	1614.71	3653.56	3683.72	1.43709	2.94e-11	4.59e-09	Up
ENSMUSG00000047085.14	Lrrc4b	2030.26	1521.28	1217.63	395.012	301.502	-2.19127	3.41e-11	5.28e-09	Down
ENSMUSG00000050397.4	Foxl2	1443.11	1270.4	926.15	320.572	248.71	-2.0925	3.5e-11	5.39e-09	Down
ENSMUSG00000020649.11	Rrm2	35363.3	39458.9	41200.5	17757.5	14812.3	-1.24782	4.13e-11	6.32e-09	Down
ENSMUSG00000031523.16	Dlc1	6547.76	6537.94	6205.86	13004.2	16397.3	1.19285	4.45e-11	6.77e-09	Up
ENSMUSG00000045591.6	Olig3	2784.35	2437.6	1069.14	261.74	191.225	-3.21137	4.91e-11	7.41e-09	Down
ENSMUSG00000041920.14	Slc16a6	834.033	976.82	1003.15	2361.67	3484.29	1.6403	5.22e-11	7.84e-09	Up
ENSMUSG00000067771.9	Gm14685	0	0	0	84.045	69.2165	8.87936	5.53e-11	8.24e-09	Up
ENSMUSG00000006920.14	Ezh1	1459.38	1442.1	1390.32	3005.21	2841.4	1.03075	5.82e-11	8.61e-09	Up
ENSMUSG00000021835.15	Bmp4	1858.36	2063.96	1585.01	4281.49	4847.5	1.31374	8e-11	1.18e-08	Up
ENSMUSG00000054474.15	Thnsl2	287.915	261.553	313.483	978.524	766.074	1.60126	8.42e-11	1.23e-08	Up
ENSMUSG00000067279.2	Ppp1r3c	445.666	549.795	920.65	2783.09	3297.75	2.25263	9.74e-11	1.41e-08	Up
ENSMUSG00000069227.4	Gprin1	3691.25	2970.49	1527.82	426.228	289.771	-2.93121	1.1e-10	1.59e-08	Down
ENSMUSG00000025469.10	Msx3	2466.73	2428.71	2488.06	476.655	174.801	-2.9179	1.19e-10	1.69e-08	Down
ENSMUSG00000092341.2	Malat1	4629.27	5138.54	8950.21	26660.3	25463.5	2.06265	1.19e-10	1.69e-08	Up
ENSMUSG00000020108.4	Ddit4	6231.55	5386.75	13892.2	47753.2	66850.2	2.75255	1.22e-10	1.72e-08	Up
ENSMUSG00000070803.6	Cited4	1721.12	4539.81	2181.18	350.588	242.844	-3.24556	1.35e-10	1.9e-08	Down
ENSMUSG00000045319.13	Proser2	437.885	467.059	477.374	1063.77	1081.65	1.21994	1.36e-10	1.91e-08	Up
ENSMUSG00000040618.7	Pck2	1934.76	2364.65	2307.67	4792.97	5357.82	1.20481	1.44e-10	2e-08	Up
ENSMUSG00000025889.13	Snca	415.248	476.845	458.675	136.873	103.238	-1.90704	1.7e-10	2.35e-08	Down
ENSMUSG00000001985.9	Grik3	1556.3	1522.17	1431.02	370.999	554.905	-1.69899	1.84e-10	2.52e-08	Down
ENSMUSG00000042426.6	Dhx29	6514.51	6685.62	6250.96	3361.8	3160.49	-0.991499	1.85e-10	2.53e-08	Down
ENSMUSG00000070348.5	Ccnd1	40308.8	37948.3	28965.8	13781	12157.5	-1.46252	2.08e-10	2.8e-08	Down
ENSMUSG00000091971.3	Hspa1a	364.315	299.807	182.59	1309.9	4259.75	3.30119	2.08e-10	2.8e-08	Up
ENSMUSG00000020723.3	Cacng4	4165.21	3549.65	1907.3	611.127	506.805	-2.52089	2.21e-10	2.96e-08	Down
ENSMUSG00000052133.16	Sema5b	4032.22	4374.34	3047.93	1241.47	845.849	-1.87147	2.22e-10	2.96e-08	Down
ENSMUSG00000026360.9	Rgs2	2243.9	1991.01	1927.1	914.89	841.156	-1.22651	2.33e-10	3.08e-08	Down
ENSMUSG00000035121.6	Neil2	165.533	184.155	232.087	751.603	607.697	1.81261	2.37e-10	3.11e-08	Up
ENSMUSG00000054342.8	Kcnn4	386.244	859.388	326.682	43.2232	34.0217	-3.76292	2.38e-10	3.11e-08	Down
ENSMUSG00000029260.15	Ugt2b34	16.9778	17.7927	30.7983	250.934	167.762	3.27572	2.47e-10	3.21e-08	Up
ENSMUSG00000029385.14	Ccng2	4692.23	4172.39	3783.79	9002.42	10891.6	1.23814	2.6e-10	3.37e-08	Up
ENSMUSG00000005804.14	Bloc1s6	4716.28	4761.33	4323.87	2298.03	2229.01	-1.02336	3.16e-10	4.06e-08	Down
ENSMUSG00000017009.3	Sdc4	1179.96	1101.37	1204.43	2515.35	3395.13	1.34687	3.17e-10	4.06e-08	Up
ENSMUSG00000020037.15	Rfx4	3587.26	3450.01	2650.86	904.084	480.996	-2.22157	3.26e-10	4.15e-08	Down
ENSMUSG00000096982.1	Redrum	137.944	274.898	162.791	13.2071	4.69264	-4.42547	3.62e-10	4.58e-08	Down
ENSMUSG00000020052.9	Ascl1	4359.04	3377.95	1323.23	324.174	259.269	-3.37224	3.93e-10	4.94e-08	Down
ENSMUSG00000029413.14	Naaa	329.652	588.049	519.172	2059.1	1664.71	1.96008	3.95e-10	4.94e-08	Up
ENSMUSG00000030653.17	Gm45837	28.2963	11.5653	75.8959	793.625	730.879	4.31621	4.04e-10	5.02e-08	Up
ENSMUSG00000032058.14	Ppp2r1b	14961.7	15332	15015.3	8280.84	7860.18	-0.904106	4.5e-10	5.56e-08	Down
ENSMUSG00000109536.1	9330162G02Rik	132.993	147.68	145.192	413.021	509.152	1.70092	5.12e-10	6.3e-08	Up
ENSMUSG00000022824.12	Muc13	33.2481	20.4616	89.0952	863.262	546.693	3.89932	6.07e-10	7.4e-08	Up
ENSMUSG00000031838.8	Ifi30	657.181	751.743	1014.14	2322.04	2545.76	1.59273	6.08e-10	7.4e-08	Up
ENSMUSG00000028655.11	Mfsd2a	1164.39	1108.49	859.053	322.973	212.342	-1.96447	6.13e-10	7.43e-08	Down
ENSMUSG00000053046.15	Brsk2	2380.42	2227.65	1099.94	351.788	292.117	-2.5636	6.27e-10	7.51e-08	Down
ENSMUSG00000061186.15	Sfmbt2	273.059	310.483	435.576	1088.98	1257.63	1.79092	6.24e-10	7.51e-08	Up
ENSMUSG00000025558.17	Dock9	1660.28	1852.22	1682.91	3402.62	3596.91	1.01502	6.33e-10	7.55e-08	Up
ENSMUSG00000028332.13	Hemgn	1227.35	3047.89	832.655	33.618	100.892	-4.6614	6.55e-10	7.77e-08	Down
ENSMUSG00000000392.17	Fap	497.307	482.183	368.48	123.666	111.45	-1.93586	6.81e-10	8.03e-08	Down
ENSMUSG00000084911.1	Gm16185	375.633	448.377	402.578	967.718	1045.29	1.30021	7.3e-10	8.57e-08	Up
ENSMUSG00000038550.10	Ciart	420.2	350.517	664.364	1840.59	1970.91	1.99587	7.38e-10	8.62e-08	Up
ENSMUSG00000005836.8	Gata6	1566.2	2369.1	2959.94	8264.03	8000.96	1.82354	7.95e-10	9.23e-08	Up
ENSMUSG00000026956.15	Uap1l1	505.089	382.544	544.47	2097.52	1338.58	1.8479	8.19e-10	9.47e-08	Up
ENSMUSG00000029005.4	Draxin	4564.9	3809.42	2572.76	1022.95	811.827	-1.99223	8.51e-10	9.79e-08	Down
ENSMUSG00000078566.8	Bnip3	5171.85	4367.22	9073.41	23197.6	36270.6	2.26094	8.75e-10	9.96e-08	Up
ENSMUSG00000100510.7	AV026068	315.504	396.778	336.582	905.285	1272.88	1.63965	8.75e-10	9.96e-08	Up
ENSMUSG00000064339.1	mt-Rnr2	4013.83	4087.88	4977.23	9304.98	9644.55	1.12013	1.05e-09	1.19e-07	Up
ENSMUSG00000092035.8	Peg10	68109.9	72725.1	63412.7	133729	126942	0.936864	1.06e-09	1.19e-07	Up
ENSMUSG00000031297.14	Slc7a3	74.9852	126.328	217.788	830.845	1338.58	2.96207	1.07e-09	1.2e-07	Up
ENSMUSG00000028039.11	Efna3	466.181	515.099	450.976	1063.77	1245.9	1.27414	1.11e-09	1.24e-07	Up
ENSMUSG00000020303.2	Stc2	641.618	709.93	1729.11	5886.75	7836.71	2.74116	1.13e-09	1.25e-07	Up
ENSMUSG00000037455.16	Slc18b1	663.548	792.666	675.363	224.52	265.134	-1.53689	1.17e-09	1.3e-07	Down
ENSMUSG00000037818.16	Abhd18	251.837	379.875	317.883	1086.58	930.316	1.67297	1.19e-09	1.3e-07	Up
ENSMUSG00000045994.17	B3gat1	836.155	792.666	680.863	158.485	62.1775	-2.80384	1.19e-09	1.3e-07	Down
ENSMUSG00000027954.9	Efna1	1024.33	993.724	1355.13	2888.75	2850.78	1.35264	1.22e-09	1.33e-07	Up
ENSMUSG00000040263.16	Klhdc4	5389.03	5572.68	6157.47	2436.11	2824.97	-1.11707	1.25e-09	1.36e-07	Down
ENSMUSG00000025573.4	6030468B19Rik	76.4	183.265	163.891	0	4.69264	-5.89818	1.27e-09	1.37e-07	Down
ENSMUSG00000004267.16	Eno2	205.148	149.459	137.493	555.898	618.256	1.83543	1.3e-09	1.4e-07	Up
ENSMUSG00000033578.7	Tmem35a	619.689	449.266	337.682	84.045	87.9871	-2.44811	1.36e-09	1.45e-07	Down
ENSMUSG00000045515.3	Pou3f3	14517.4	11573.3	3457.11	870.466	552.559	-3.79116	1.37e-09	1.46e-07	Down
ENSMUSG00000025075.14	Habp2	221.418	145.9	284.885	1013.34	855.234	2.10535	1.41e-09	1.49e-07	Up
ENSMUSG00000022770.16	Dlg1	5829.03	5566.45	5470	11293.2	10119.7	0.929288	1.45e-09	1.52e-07	Up
ENSMUSG00000036422.10	Pcdh8	3803.73	2859.29	2450.67	1016.94	897.468	-1.66656	1.45e-09	1.52e-07	Down
ENSMUSG00000021895.10	Arhgef3	509.333	515.099	610.467	1318.31	1248.24	1.23687	1.49e-09	1.54e-07	Up
ENSMUSG00000023075.9	Akirin1	7032.33	6745.22	6168.47	3280.16	3378.7	-0.997912	1.49e-09	1.54e-07	Down
ENSMUSG00000097156.7	Gm3764	517.115	435.032	190.29	31.2167	12.9048	-4.11245	1.49e-09	1.54e-07	Down
ENSMUSG00000034730.16	Adgrb1	2567.18	2451.84	1139.54	327.776	160.723	-3.07173	1.52e-09	1.56e-07	Down
ENSMUSG00000021943.7	Gdf10	703.163	818.465	667.664	156.084	239.325	-1.88383	1.57e-09	1.61e-07	Down
ENSMUSG00000045608.6	Dbx2	306.307	180.596	140.792	4.80257	15.2511	-4.38163	1.64e-09	1.67e-07	Down
ENSMUSG00000023828.2	Slc22a3	19.8074	32.0269	48.3974	390.209	226.42	3.21998	1.74e-09	1.77e-07	Up
ENSMUSG00000080205.2	Gm15526	0.707407	0.889636	1.09994	49.2264	104.411	6.45136	1.78e-09	1.8e-07	Up
ENSMUSG00000042448.5	Hoxd1	260.326	310.483	360.78	1325.51	863.446	1.81916	1.81e-09	1.82e-07	Up
ENSMUSG00000038871.5	Bpgm	4471.52	4777.35	4374.46	2173.16	1681.14	-1.23666	1.91e-09	1.92e-07	Down
ENSMUSG00000045179.9	Sox3	12175.9	12755.6	9809.27	2868.34	1161.43	-2.52297	1.98e-09	1.98e-07	Down
ENSMUSG00000028661.8	Epha8	717.311	633.421	607.167	243.731	240.498	-1.43145	2.02e-09	2.01e-07	Down
ENSMUSG00000005968.14	Tuft1	542.581	477.735	603.867	1317.11	1271.71	1.25832	2.07e-09	2.04e-07	Up
ENSMUSG00000023960.13	Enpp5	476.792	390.55	371.78	1051.76	1058.19	1.35099	2.07e-09	2.04e-07	Up
ENSMUSG00000026241.5	Nppc	206.563	263.332	38.4979	0	0	-9.60175	2.08e-09	2.04e-07	Down
ENSMUSG00000019916.14	P4ha1	7932.16	7184.7	10127.2	20068.8	29153	1.5484	2.22e-09	2.17e-07	Up
ENSMUSG00000049036.7	Tmem121	1598.03	1737.46	1614.71	677.163	463.398	-1.53296	2.23e-09	2.17e-07	Down
ENSMUSG00000008843.4	Cldn13	46.6889	201.058	96.7947	0	0	-9.03829	2.45e-09	2.37e-07	Down
ENSMUSG00000023030.16	Slc11a2	4532.36	4914.35	4658.25	2463.72	2457.77	-0.934037	2.49e-09	2.4e-07	Down
ENSMUSG00000026193.15	Fn1	55170.7	57566.6	60754.1	126026	105502	1.00129	2.52e-09	2.41e-07	Up
ENSMUSG00000048249.14	Crebrf	518.529	394.998	222.188	1632.87	2006.1	2.2626	2.51e-09	2.41e-07	Up
ENSMUSG00000019874.11	Fabp7	4090.94	3108.39	937.149	222.119	123.182	-3.97392	2.81e-09	2.67e-07	Down
ENSMUSG00000023495.13	Pcbp4	26607	29034.2	28630.3	14565	11917	-1.08507	2.89e-09	2.74e-07	Down
ENSMUSG00000097961.1	Gm27000	277.304	386.102	449.876	1251.07	1136.79	1.68827	2.98e-09	2.81e-07	Up
ENSMUSG00000032368.14	Zic1	12893.9	13997.5	6884.53	2717.06	1871.19	-2.29511	3.03e-09	2.85e-07	Down
ENSMUSG00000034701.9	Neurod1	1822.28	1377.16	248.587	33.618	34.0217	-5.08722	3.14e-09	2.94e-07	Down
ENSMUSG00000030790.15	Adm	215.759	121.88	386.079	1483.99	1792.59	2.76597	3.18e-09	2.96e-07	Up
ENSMUSG00000031962.6	Cdh15	476.792	557.802	480.674	144.077	178.32	-1.64739	3.19e-09	2.96e-07	Down
ENSMUSG00000079466.2	Prdm12	1626.33	1434.09	390.479	56.4302	85.6407	-4.01753	3.61e-09	3.34e-07	Down
ENSMUSG00000042345.14	Ubash3a	129.456	65.8331	47.2974	0	0	-8.53643	3.72e-09	3.42e-07	Down
ENSMUSG00000024457.16	Trim26	4228.88	3570.11	4169.87	1905.42	1874.71	-1.07783	3.88e-09	3.56e-07	Down
ENSMUSG00000051146.2	Camk2n2	1155.9	1060.45	998.746	401.015	260.442	-1.69678	4e-09	3.66e-07	Down
ENSMUSG00000100252.6	Mir124-2hg	2251.68	1961.65	1409.02	446.639	201.784	-2.53172	4.55e-09	4.14e-07	Down
ENSMUSG00000025172.2	Ankrd2	63.6666	104.977	43.9976	0	0	-8.34415	4.66e-09	4.22e-07	Down
ENSMUSG00000051515.9	Fam181b	4105.79	4359.22	4924.43	2043.49	2180.91	-1.07908	4.9e-09	4.42e-07	Down
ENSMUSG00000082226.3	Gm715	407.467	426.136	256.286	75.6405	61.0044	-2.41251	4.93e-09	4.43e-07	Down
ENSMUSG00000056612.6	Ppp1r14b	32547.8	34074.8	31877.4	18565.5	17563.4	-0.862015	5.29e-09	4.73e-07	Down
ENSMUSG00000003746.16	Man1a	1109.92	1308.65	1444.22	2785.49	3176.92	1.21197	5.38e-09	4.79e-07	Up
ENSMUSG00000001870.15	Ltbp1	5224.2	5984.58	5835.18	10891	13829.2	1.12148	5.56e-09	4.94e-07	Up
ENSMUSG00000030226.12	Lmo3	723.677	676.123	530.171	216.116	173.628	-1.72429	5.96e-09	5.27e-07	Down
ENSMUSG00000040128.9	Pnrc1	4156.02	3859.24	3501.11	7328.73	7792.13	0.977572	6.39e-09	5.63e-07	Up
ENSMUSG00000020099.8	Unc5b	6842.04	7391.99	7786.48	13570.9	13564.1	0.886386	6.82e-09	5.98e-07	Up
ENSMUSG00000027249.15	F2	99.7444	53.3782	60.4967	360.193	366.026	2.34329	6.84e-09	5.98e-07	Up
ENSMUSG00000024854.3	Pold4	426.566	356.744	398.178	908.887	929.143	1.22193	7.06e-09	6.15e-07	Up
ENSMUSG00000064348.1	mt-Tn	229.907	275.787	348.681	803.23	1010.09	1.67346	7.31e-09	6.34e-07	Up
ENSMUSG00000020250.10	Txnrd1	34561.1	35873.7	37977.6	20202	19442.8	-0.866345	8.48e-09	7.31e-07	Down
ENSMUSG00000021094.10	Dhrs7	311.259	289.132	489.473	1137.01	1661.2	1.94728	8.49e-09	7.31e-07	Up
ENSMUSG00000044518.3	Foxe3	347.337	241.981	206.789	48.0257	30.5022	-2.75953	8.69e-09	7.45e-07	Down
ENSMUSG00000103009.1	Gm4430	1028.57	1006.18	758.959	332.578	251.056	-1.675	8.79e-09	7.51e-07	Down
ENSMUSG00000068740.13	Celsr2	21720.9	19089.8	10688.1	4417.17	2830.84	-2.24399	9.12e-09	7.76e-07	Down
ENSMUSG00000048015.4	Neurod4	1393.59	1376.27	333.282	76.8412	46.9264	-4.06391	9.54e-09	8.09e-07	Down
ENSMUSG00000064349.1	mt-Tc	272.352	323.828	359.68	785.221	959.645	1.45535	9.79e-09	8.27e-07	Up
ENSMUSG00000035299.16	Mid1	3522.18	3558.54	3744.2	1696.51	1935.72	-0.990323	9.95e-09	8.38e-07	Down
ENSMUSG00000074797.11	Itpa	7527.52	7938.22	8018.56	4357.13	3919.53	-0.919578	1.03e-08	8.64e-07	Down
ENSMUSG00000060424.14	Pantr1	1135.39	1007.07	393.779	76.8412	111.45	-3.16717	1.12e-08	9.39e-07	Down
ENSMUSG00000048756.11	Foxo3	4248.69	4726.64	3199.73	9882.49	10044.6	1.29556	1.13e-08	9.41e-07	Up
ENSMUSG00000022863.14	Btg3	1612.89	1675.18	2061.29	3915.3	3840.93	1.12154	1.14e-08	9.45e-07	Up
ENSMUSG00000006342.15	Susd2	255.374	217.071	236.487	788.823	579.541	1.5329	1.22e-08	1.01e-06	Up
ENSMUSG00000024790.7	Sac3d1	4802.59	5298.67	5054.23	2655.82	2206.72	-1.05509	1.37e-08	1.13e-06	Down
ENSMUSG00000029657.15	Hsph1	24815.1	26800.3	21048.5	11483	11448.9	-1.07896	1.37e-08	1.13e-06	Down
ENSMUSG00000019803.11	Nr2e1	2377.6	1668.07	884.352	290.556	228.766	-2.66253	1.52e-08	1.24e-06	Down
ENSMUSG00000108634.1	Gm38534	166.948	162.803	105.594	14.4077	18.7706	-3.13039	1.6e-08	1.3e-06	Down
ENSMUSG00000001763.14	Tspan33	1367.42	2112	1135.14	351.788	414.126	-2.00608	1.61e-08	1.31e-06	Down
ENSMUSG00000016255.5	Tubb1	389.781	548.016	167.191	30.0161	11.7316	-4.14367	1.72e-08	1.39e-06	Down
ENSMUSG00000046844.6	Vat1l	2262.29	1846.88	1486.02	654.351	450.494	-1.75595	1.71e-08	1.39e-06	Down
ENSMUSG00000043673.11	Kcns3	28.2963	32.0269	58.2968	405.817	212.342	2.97735	1.79e-08	1.44e-06	Up
ENSMUSG00000028357.13	Kif12	20.5148	20.4616	49.4973	250.934	248.71	3.06712	1.93e-08	1.54e-06	Up
ENSMUSG00000004558.15	Ndrg2	795.833	778.432	1216.53	2497.34	3968.8	1.79799	2.03e-08	1.6e-06	Up
ENSMUSG00000027329.9	Spef1	1706.97	1555.08	1116.44	488.662	498.593	-1.56464	2.03e-08	1.6e-06	Down
ENSMUSG00000032118.16	Fez1	3409.7	2811.25	2040.39	797.227	423.511	-2.17403	2.02e-08	1.6e-06	Down
ENSMUSG00000059456.13	Ptk2b	153.507	207.285	170.491	656.752	485.689	1.69027	2.03e-08	1.6e-06	Up
ENSMUSG00000022454.16	Nell2	6056.11	5305.79	3009.44	1180.23	1256.46	-1.97544	2.06e-08	1.62e-06	Down
ENSMUSG00000061517.8	Sox21	4835.84	4255.13	3530.81	1650.88	1066.4	-1.63095	2.1e-08	1.64e-06	Down
ENSMUSG00000034205.16	Loxl2	11016.5	8963.97	14061.6	28667.8	28907.9	1.34317	2.14e-08	1.67e-06	Up
ENSMUSG00000025478.15	Dpysl4	8711.72	7266.55	3314.12	1253.47	1081.65	-2.46165	2.24e-08	1.74e-06	Down
ENSMUSG00000002625.9	Akap8l	2026.72	2022.14	2270.28	3855.27	4310.19	0.955087	2.5e-08	1.94e-06	Up
ENSMUSG00000058952.12	Cfi	54.4703	24.0202	29.6984	224.52	288.598	2.81983	2.56e-08	1.98e-06	Up
ENSMUSG00000040466.16	Blvrb	1311.53	2454.51	1660.91	515.076	417.645	-1.95559	2.69e-08	2.07e-06	Down
ENSMUSG00000097451.10	Rian	15161.9	15419.2	19850.6	34675.8	43209.9	1.21205	2.71e-08	2.08e-06	Up
ENSMUSG00000053819.16	Camk2d	891.333	894.084	903.051	1654.49	1769.13	0.933803	2.77e-08	2.11e-06	Up
ENSMUSG00000066652.5	Lefty2	3.53704	5.33782	4.39976	174.093	55.1386	4.70305	2.77e-08	2.11e-06	Up
ENSMUSG00000030350.8	Prmt8	2106.66	2074.63	762.259	246.132	123.182	-3.15825	2.79e-08	2.12e-06	Down
ENSMUSG00000096740.7	Lbhd1	3184.04	2984.73	3526.41	1612.46	1316.29	-1.14193	3.11e-08	2.35e-06	Down
ENSMUSG00000038807.18	Rap1gap2	899.822	852.271	1025.14	1845.39	2043.65	1.07139	3.14e-08	2.37e-06	Up
ENSMUSG00000005299.6	Letm1	5789.42	6255.03	6071.67	3305.37	2775.7	-0.989907	3.18e-08	2.39e-06	Down
ENSMUSG00000027168.21	Pax6	3447.9	3520.29	4539.45	1622.07	1168.47	-1.45888	3.2e-08	2.4e-06	Down
ENSMUSG00000027215.13	Cd82	457.692	393.219	508.172	1263.08	1014.78	1.33066	3.28e-08	2.45e-06	Up
ENSMUSG00000016346.17	Kcnq2	1094.36	830.92	230.987	49.2264	19.9437	-4.37887	3.33e-08	2.48e-06	Down
ENSMUSG00000032802.8	Srxn1	1243.62	1141.4	1074.64	495.866	346.082	-1.45443	3.56e-08	2.64e-06	Down
ENSMUSG00000096458.7	Moap1	751.974	645.876	802.956	302.562	274.52	-1.346	3.64e-08	2.69e-06	Down
ENSMUSG00000036158.12	Prickle1	2710.08	2698.27	3573.71	8300.05	6374.96	1.29348	3.67e-08	2.7e-06	Up
ENSMUSG00000055717.13	Slain1	2060.68	2215.19	1703.81	892.078	836.464	-1.20593	3.67e-08	2.7e-06	Down
ENSMUSG00000058620.5	Adra2b	419.492	1103.15	432.277	46.8251	80.9481	-3.35003	3.88e-08	2.84e-06	Down
ENSMUSG00000048612.16	Myof	658.596	541.788	549.97	2182.77	1326.84	1.58798	3.9e-08	2.85e-06	Up
ENSMUSG00000035456.9	Prdm8	1243.62	1442.1	547.77	183.698	104.411	-2.9042	3.97e-08	2.89e-06	Down
ENSMUSG00000002266.17	Zim1	1511.73	2063.96	1542.12	3896.09	4004	1.21132	4.14e-08	3.01e-06	Up
ENSMUSG00000056258.9	Kcnq3	101.159	112.094	54.997	527.082	369.546	2.3207	4.19e-08	3.03e-06	Up
ENSMUSG00000056947.5	Mab21l1	2003.38	1236.59	332.182	68.4367	70.3896	-4.10097	4.21e-08	3.03e-06	Down
ENSMUSG00000062753.13	AI413582	177.559	157.466	262.886	629.137	744.957	1.78873	4.21e-08	3.03e-06	Up
ENSMUSG00000052229.5	Gpr17	304.892	262.443	92.395	3.60193	12.9048	-4.734	4.24e-08	3.04e-06	Down
ENSMUSG00000044576.6	Garem2	1214.62	990.165	785.357	320.572	199.437	-1.93958	4.3e-08	3.07e-06	Down
ENSMUSG00000029189.10	Sel1l3	621.811	651.214	837.055	1690.51	1623.65	1.23766	4.51e-08	3.22e-06	Up
ENSMUSG00000050471.17	Fam118b	2435.6	2463.4	2246.08	1223.46	983.109	-1.11042	4.64e-08	3.28e-06	Down
ENSMUSG00000107962.1	Gm43980	534.8	650.324	554.37	1216.25	1511.03	1.23395	4.62e-08	3.28e-06	Up
ENSMUSG00000022548.14	Apod	393.318	298.028	116.594	9.60515	21.1169	-4.13196	5.05e-08	3.56e-06	Down
ENSMUSG00000038242.12	Aox4	39.6148	27.5787	86.8953	315.769	649.931	3.24135	5.11e-08	3.59e-06	Up
ENSMUSG00000053475.5	Tnfaip6	1011.59	999.951	610.467	237.727	251.056	-1.83931	5.12e-08	3.59e-06	Down
ENSMUSG00000052563.13	D930048N14Rik	161.996	225.968	272.785	772.014	672.221	1.71665	5.16e-08	3.61e-06	Up
ENSMUSG00000042631.7	Xkr7	1134.68	936.787	217.788	33.618	51.6191	-4.16257	5.21e-08	3.63e-06	Down
ENSMUSG00000052516.18	Robo2	1882.41	1838.88	2007.39	3396.62	3981.71	0.950262	5.58e-08	3.88e-06	Up
ENSMUSG00000044548.11	Dact1	5775.27	5436.57	6099.17	12161.3	10131.4	0.949891	5.98e-08	4.14e-06	Up
ENSMUSG00000037594.11	BC022687	751.266	840.706	789.757	357.792	281.559	-1.31242	6.05e-08	4.18e-06	Down
ENSMUSG00000032012.8	Nectin1	6885.19	6682.06	6118.97	3654.76	3382.22	-0.899323	6.2e-08	4.26e-06	Down
ENSMUSG00000020902.12	Ntn1	10987.4	11008.4	12765.9	6203.72	5412.96	-0.99628	6.25e-08	4.27e-06	Down
ENSMUSG00000042671.12	Rgs8	1353.98	1337.12	493.873	72.0386	156.03	-3.21886	6.23e-08	4.27e-06	Down
ENSMUSG00000050373.13	Snx21	841.814	903.87	805.156	1637.68	1652.98	0.952089	6.27e-08	4.27e-06	Up
ENSMUSG00000028825.7	Rhd	458.4	1182.33	213.388	19.2103	35.1948	-4.50543	6.3e-08	4.28e-06	Down
ENSMUSG00000095139.2	Pou3f2	6874.58	6644.69	3544.01	1446.78	710.935	-2.39853	6.49e-08	4.4e-06	Down
ENSMUSG00000034898.16	Filip1	1173.59	993.724	910.751	432.232	423.511	-1.26265	6.77e-08	4.58e-06	Down
ENSMUSG00000070576.4	Mn1	11339	9325.17	5854.98	2731.46	2374.48	-1.79195	6.82e-08	4.6e-06	Down
ENSMUSG00000031099.16	Smarca1	2047.94	1869.13	2328.57	4684.91	3996.96	1.06038	6.96e-08	4.68e-06	Up
ENSMUSG00000070509.15	Rgma	12659.8	12157.8	11052.2	6326.19	4984.76	-1.08015	7.1e-08	4.75e-06	Down
ENSMUSG00000023391.8	Dlx2	2889.76	2561.26	1671.91	792.424	590.1	-1.78065	7.16e-08	4.78e-06	Down
ENSMUSG00000048782.15	Insc	487.404	398.557	52.7971	4.80257	4.69264	-6.04366	7.35e-08	4.9e-06	Down
ENSMUSG00000022658.10	Tagln3	4129.14	3000.74	1662.01	669.959	491.554	-2.33556	7.54e-08	5.01e-06	Down
ENSMUSG00000078154.3	Gm12184	11848.4	11903.3	9023.91	5085.92	4718.45	-1.15626	7.81e-08	5.17e-06	Down
ENSMUSG00000074637.7	Sox2	12369	11216.5	11736.4	5824.32	4013.38	-1.25925	7.95e-08	5.25e-06	Down
ENSMUSG00000020297.10	Nsg2	3506.62	2978.5	3324.02	1701.31	1445.33	-1.05547	8.06e-08	5.31e-06	Down
ENSMUSG00000073421.5	H2-Ab1	243.348	222.409	595.068	1865.8	1936.89	2.42908	8.33e-08	5.47e-06	Up
ENSMUSG00000073664.11	Nbeal1	1143.17	1261.5	1363.93	2625.81	2373.3	0.993229	8.6e-08	5.63e-06	Up
ENSMUSG00000017300.9	Tnnc2	313.381	235.754	86.8953	7.20386	14.0779	-4.31673	8.89e-08	5.8e-06	Down
ENSMUSG00000037999.13	Arap2	165.533	171.7	190.29	447.84	443.455	1.34359	8.99e-08	5.85e-06	Up
ENSMUSG00000032456.13	Nmnat3	111.063	208.175	125.393	14.4077	17.5974	-3.21035	9.03e-08	5.86e-06	Down
ENSMUSG00000026879.14	Gsn	1530.12	980.379	1017.44	3599.53	2949.33	1.47662	9.62e-08	6.21e-06	Up
ENSMUSG00000042622.13	Maff	824.129	520.437	975.647	2594.59	2277.1	1.65558	9.6e-08	6.21e-06	Up
ENSMUSG00000015599.9	Ttbk1	1950.32	1727.67	457.575	144.077	102.065	-3.48613	9.66e-08	6.22e-06	Down
ENSMUSG00000039982.7	Dtx4	23768.9	21620.8	11537.3	5154.36	5100.9	-1.88784	9.85e-08	6.32e-06	Down
ENSMUSG00000024076.9	Vit	562.389	638.759	548.87	177.695	84.4676	-2.15457	9.96e-08	6.37e-06	Down
ENSMUSG00000024186.15	Rgs11	24.0518	10.6756	49.4973	265.342	346.082	3.45757	1.01e-07	6.39e-06	Up
ENSMUSG00000029287.14	Tgfbr3	2566.47	2650.23	2222.98	4748.54	4644.54	0.921012	1e-07	6.39e-06	Up
ENSMUSG00000030029.14	Lrig1	7214.85	8428.41	6981.32	3604.33	2528.16	-1.29843	1.02e-07	6.49e-06	Down
ENSMUSG00000024222.16	Fkbp5	10249.6	9761.98	9625.58	5724.67	5754.35	-0.783495	1.03e-07	6.51e-06	Down
ENSMUSG00000031974.8	Abcb10	5490.89	8442.65	5818.68	2540.56	2324.03	-1.43666	1.05e-07	6.65e-06	Down
ENSMUSG00000005057.13	Sh2b2	2591.94	2678.69	2307.67	1320.71	1130.93	-1.04344	1.11e-07	6.98e-06	Down
ENSMUSG00000037379.7	Spon2	178.974	261.553	310.183	755.205	849.368	1.6841	1.12e-07	7.02e-06	Up
ENSMUSG00000025494.8	Sigirr	112.478	161.914	207.889	575.108	571.329	1.83898	1.15e-07	7.18e-06	Up
ENSMUSG00000039095.8	En2	3616.27	3124.4	2471.57	597.92	152.511	-3.03309	1.15e-07	7.18e-06	Down
ENSMUSG00000062421.13	Arf2	6757.86	6417.83	5153.22	2867.14	2853.13	-1.09519	1.18e-07	7.33e-06	Down
ENSMUSG00000043857.16	Mgat5b	2243.19	1997.23	1035.04	433.432	394.182	-2.08783	1.26e-07	7.83e-06	Down
ENSMUSG00000066735.8	Vkorc1l1	7884.76	2779.22	2370.37	594.318	452.84	-3.05302	1.27e-07	7.87e-06	Down
ENSMUSG00000015879.8	Fam184b	120.967	137.894	100.095	369.798	356.641	1.59948	1.29e-07	7.97e-06	Up
ENSMUSG00000054074.9	Skida1	4789.15	4428.61	4289.77	2492.54	2480.06	-0.856891	1.3e-07	7.98e-06	Down
ENSMUSG00000037458.15	Azin1	14919.2	13382.8	12944.1	7590.47	7527	-0.863147	1.31e-07	8.04e-06	Down
ENSMUSG00000004891.16	Nes	48002.5	38641.3	16832.4	7026.16	6160.27	-2.38724	1.33e-07	8.12e-06	Down
ENSMUSG00000021069.17	Pygl	1114.17	1356.7	2049.19	4269.49	4793.53	1.58935	1.34e-07	8.16e-06	Up
ENSMUSG00000031596.15	Slc7a2	427.981	402.116	323.382	876.47	1269.36	1.47916	1.35e-07	8.19e-06	Up
ENSMUSG00000048978.14	Nrsn1	522.066	403.895	239.787	74.4399	65.697	-2.47332	1.38e-07	8.36e-06	Down
ENSMUSG00000026815.14	Gfi1b	186.048	558.691	190.29	13.2071	25.8095	-3.99675	1.39e-07	8.41e-06	Down
ENSMUSG00000070870.6	Cryge	28.2963	72.9502	90.1951	0	0	-8.18795	1.44e-07	8.7e-06	Down
ENSMUSG00000021974.15	Fgf9	234.152	285.573	269.485	725.188	592.446	1.32556	1.45e-07	8.71e-06	Up
ENSMUSG00000000183.6	Fgf6	91.9629	153.017	26.3986	0	0	-8.69643	1.45e-07	8.73e-06	Down
ENSMUSG00000102780.1	Gm38253	14.8555	10.6756	9.89946	109.259	92.6797	3.08188	1.47e-07	8.83e-06	Up
ENSMUSG00000017760.15	Ctsa	4199.17	4223.99	4480.06	7208.66	8253.19	0.846051	1.49e-07	8.91e-06	Up
ENSMUSG00000039883.5	Lrrc17	277.304	270.449	196.889	625.535	807.135	1.52668	1.49e-07	8.91e-06	Up
ENSMUSG00000022558.15	Mroh1	2976.06	2982.06	2975.34	4976.67	5056.32	0.752425	1.52e-07	9.05e-06	Up
ENSMUSG00000020601.8	Trib2	5683.31	5089.61	2974.24	1398.75	1318.63	-1.75411	1.56e-07	9.24e-06	Down
ENSMUSG00000046997.5	Spsb4	10883.5	11770.8	12382	6670.77	6126.25	-0.868018	1.56e-07	9.24e-06	Down
ENSMUSG00000023830.13	Igf2r	24938.9	29729	27964.9	48365.5	53025.7	0.880131	1.6e-07	9.46e-06	Up
ENSMUSG00000070780.11	Rbm47	205.148	172.589	257.386	844.052	554.905	1.72586	1.72e-07	1.01e-05	Up
ENSMUSG00000028772.19	Zcchc17	3683.47	3575.45	3793.69	2137.14	1981.47	-0.839161	1.79e-07	1.05e-05	Down
ENSMUSG00000009293.17	Ube2g2	5983.25	6322.64	7383.9	2516.55	3295.41	-1.17524	1.83e-07	1.07e-05	Down
ENSMUSG00000108601.1	Gm44645	384.829	308.704	274.985	62.4334	19.9437	-2.97272	1.87e-07	1.09e-05	Down
ENSMUSG00000017314.12	Mpp2	3828.49	3655.51	3846.49	6401.83	6318.64	0.751917	1.89e-07	1.1e-05	Up
ENSMUSG00000029480.13	Dhx37	6256.31	6285.28	6253.16	3696.78	3721.27	-0.756255	1.89e-07	1.1e-05	Down
ENSMUSG00000050410.15	Tcf19	2348.59	2481.2	1885.3	1025.35	1001.88	-1.1433	1.89e-07	1.1e-05	Down
ENSMUSG00000026805.14	Barhl1	761.877	547.126	222.188	24.0129	58.658	-3.62627	1.92e-07	1.11e-05	Down
ENSMUSG00000033577.18	Myo6	1613.6	1726.78	1468.42	3366.6	2904.75	0.967765	1.96e-07	1.13e-05	Up
ENSMUSG00000027238.17	Frmd5	1341.95	1372.71	1349.63	617.131	398.875	-1.41533	2.01e-07	1.15e-05	Down
ENSMUSG00000000278.10	Scpep1	6076.63	5410.77	6315.86	10376	12231.4	0.929659	2.04e-07	1.16e-05	Up
ENSMUSG00000072934.10	Trpc5os	2.82963	0	0	90.0482	68.0433	6.20202	2.02e-07	1.16e-05	Up
ENSMUSG00000085224.2	Gm13425	194.537	266.001	81.3956	13.2071	4.69264	-4.3394	2.04e-07	1.16e-05	Down
ENSMUSG00000048100.13	Taf13	2556.57	2708.94	2878.54	1491.2	1439.47	-0.889309	2.09e-07	1.19e-05	Down
ENSMUSG00000068267.5	Cenpb	19216	19591.6	19142.3	11814.3	10821.2	-0.771259	2.17e-07	1.23e-05	Down
ENSMUSG00000106775.1	C130093G08Rik	480.329	402.116	393.779	162.087	150.165	-1.4474	2.19e-07	1.24e-05	Down
ENSMUSG00000031805.17	Jak3	710.944	571.146	562.069	1361.53	1312.77	1.11985	2.24e-07	1.26e-05	Up
ENSMUSG00000042535.8	Gtpbp1	10539.7	11197.8	10612.2	6303.38	5344.92	-0.888687	2.24e-07	1.26e-05	Down
ENSMUSG00000022472.16	Desi1	6592.33	6844.86	6838.33	4053.37	3750.59	-0.792473	2.29e-07	1.29e-05	Down
ENSMUSG00000049600.8	Zbtb45	2692.39	2584.39	2486.97	1440.77	1435.95	-0.847567	2.29e-07	1.29e-05	Down
ENSMUSG00000049532.11	Sall2	16665.8	17014.3	14487.3	8939.99	8397.48	-0.889256	2.47e-07	1.38e-05	Down
ENSMUSG00000040945.13	Rcc2	77193.7	79729.2	76416.2	47461.4	42308.9	-0.793158	2.53e-07	1.41e-05	Down
ENSMUSG00000034648.9	Lrrn1	9770	8955.97	3240.42	1415.56	869.312	-2.68028	2.55e-07	1.42e-05	Down
ENSMUSG00000028393.10	Alad	7229.7	6878.67	11966.3	2916.36	2702.96	-1.6291	2.57e-07	1.43e-05	Down
ENSMUSG00000070880.10	Gad1	68.6185	64.0538	39.5979	237.727	255.749	2.09531	2.67e-07	1.48e-05	Up
ENSMUSG00000047153.4	Khnyn	9404.27	9654.33	8178.06	15870.1	18545.3	0.922397	2.7e-07	1.49e-05	Up
ENSMUSG00000038422.2	Hdhd3	478.207	398.557	552.17	172.893	156.03	-1.53354	2.78e-07	1.53e-05	Down
ENSMUSG00000000253.13	Gmpr	1261.31	2225.87	1432.12	539.089	404.74	-1.79691	2.83e-07	1.55e-05	Down
ENSMUSG00000029185.14	Fam114a1	1216.74	1344.24	1290.23	2353.26	2272.41	0.84955	2.85e-07	1.56e-05	Up
ENSMUSG00000087700.2	Gm15283	19.1	22.2409	18.699	110.459	122.009	2.53745	2.9e-07	1.58e-05	Up
ENSMUSG00000041000.8	Trim62	3214.46	3432.22	2072.29	1052.96	986.628	-1.51122	2.97e-07	1.62e-05	Down
ENSMUSG00000071551.13	Akr1c19	4.95185	12.4549	0	120.064	349.602	5.31696	3.04e-07	1.66e-05	Up
ENSMUSG00000032115.14	Hyou1	19631.3	19630.7	18202.9	11151.6	11459.4	-0.760722	3.15e-07	1.71e-05	Down
ENSMUSG00000025871.18	4833439L19Rik	10071.4	11237	9678.37	5850.73	5485.7	-0.865754	3.2e-07	1.73e-05	Down
ENSMUSG00000109644.1	0610005C13Rik	49.5185	45.3714	56.097	223.32	173.628	1.98196	3.24e-07	1.75e-05	Up
ENSMUSG00000030161.8	Gabarapl1	4332.87	3815.65	4701.14	8059.92	7873.08	0.895361	3.28e-07	1.77e-05	Up
ENSMUSG00000032454.9	Rbp2	26.8815	30.2476	40.6978	234.125	137.26	2.51744	3.32e-07	1.78e-05	Up
ENSMUSG00000034949.18	Zfr2	272.352	220.63	142.992	778.017	671.048	1.76927	3.42e-07	1.83e-05	Up
ENSMUSG00000028158.14	Mttp	1170.76	1070.23	1561.92	3300.57	2762.79	1.25862	3.56e-07	1.9e-05	Up
ENSMUSG00000016534.15	Lamp2	6462.16	6645.58	6082.67	10512.8	11829	0.804268	3.59e-07	1.92e-05	Up
ENSMUSG00000030672.12	Mylpf	817.763	859.388	412.478	169.291	131.394	-2.21304	3.6e-07	1.92e-05	Down
ENSMUSG00000039057.11	Myo16	1390.76	1381.6	476.274	178.896	152.511	-2.70885	3.63e-07	1.93e-05	Down
ENSMUSG00000011148.14	Adssl1	437.885	629.862	633.566	1402.35	1378.46	1.29527	3.82e-07	2.02e-05	Up
ENSMUSG00000022306.8	Zfpm2	394.733	368.309	402.578	1051.76	777.806	1.23543	3.82e-07	2.02e-05	Up
ENSMUSG00000020876.14	Snx11	2352.84	2670.69	2462.77	1341.12	1071.1	-1.04894	4.06e-07	2.14e-05	Down
ENSMUSG00000024856.10	Cdk2ap2	2117.98	2307.72	2073.39	1179.03	972.55	-1.01001	4.07e-07	2.15e-05	Down
ENSMUSG00000050677.2	Ccdc96	443.544	408.343	376.18	166.889	139.606	-1.41872	4.25e-07	2.23e-05	Down
ENSMUSG00000002068.16	Ccne1	7638.58	7885.73	10683.7	4004.14	3574.62	-1.20489	4.31e-07	2.26e-05	Down
ENSMUSG00000016319.3	Slc25a5	37460.7	38988.3	42931.8	22731.8	18772.9	-0.939249	4.43e-07	2.32e-05	Down
ENSMUSG00000022893.14	Adamts1	4307.4	4759.55	5369.91	8878.76	12284.2	1.1369	4.51e-07	2.35e-05	Up
ENSMUSG00000028707.15	Dmbx1	999.566	1018.63	1514.62	438.235	383.624	-1.51819	4.64e-07	2.42e-05	Down
ENSMUSG00000020496.9	Rnf187	27810.3	28233.5	24970.8	15703.2	13455	-0.889347	4.7e-07	2.44e-05	Down
ENSMUSG00000031557.16	Plekha2	1257.06	1575.55	2804.85	5821.92	7820.29	1.86045	4.78e-07	2.47e-05	Up
ENSMUSG00000086841.1	2410006H16Rik	2059.26	1563.98	3256.92	6327.39	9912.03	1.82425	4.78e-07	2.47e-05	Up
ENSMUSG00000033460.14	Armcx1	849.596	1071.12	1192.34	2169.56	3216.81	1.37665	4.82e-07	2.48e-05	Up
ENSMUSG00000001014.6	Icam4	113.893	177.927	70.3962	7.20386	10.5584	-3.76522	4.84e-07	2.49e-05	Down
ENSMUSG00000104046.1	Gm37567	61.5444	60.4953	8.79952	380.604	810.654	3.76316	4.87e-07	2.5e-05	Up
ENSMUSG00000021822.3	Plau	541.874	535.561	454.275	1195.84	1006.57	1.10774	4.92e-07	2.52e-05	Up
ENSMUSG00000035992.15	Fnip1	1544.27	1488.36	1125.24	2825.11	3429.15	1.17333	5.02e-07	2.57e-05	Up
ENSMUSG00000007783.10	Cpt1c	840.4	777.542	628.066	1582.45	1623.65	1.09717	5.33e-07	2.71e-05	Up
ENSMUSG00000022382.14	Wnt7b	6168.59	4651.02	2379.17	1016.94	1010.09	-2.11821	5.3e-07	2.71e-05	Down
ENSMUSG00000000628.10	Hk2	9861.26	10115.2	15620.3	27582.4	33157	1.35595	5.38e-07	2.72e-05	Up
ENSMUSG00000064350.1	mt-Ty	140.067	169.92	226.588	498.267	597.139	1.6187	5.36e-07	2.72e-05	Up
ENSMUSG00000024331.11	Dsc2	667.085	874.512	1448.62	3687.18	3113.57	1.77141	5.4e-07	2.73e-05	Up
ENSMUSG00000017707.9	Serinc3	7526.81	7220.29	7463.09	12174.5	11857.1	0.698667	5.53e-07	2.79e-05	Up
ENSMUSG00000091594.2	Gm17067	0	0	0	82.8444	28.1559	8.41376	5.55e-07	2.79e-05	Up
ENSMUSG00000028189.12	Ctbs	411.004	391.44	483.974	942.505	891.602	1.09799	5.58e-07	2.8e-05	Up
ENSMUSG00000020572.8	Nampt	5916.75	6037.96	8630.13	16003.4	15119.7	1.18153	5.75e-07	2.88e-05	Up
ENSMUSG00000047963.7	Stbd1	833.326	940.345	1341.93	2449.31	2992.73	1.3906	5.85e-07	2.93e-05	Up
ENSMUSG00000038260.10	Trpm4	930.24	1072.01	1015.24	2023.08	1801.97	0.92743	6.01e-07	2.99e-05	Up
ENSMUSG00000047945.6	Marcksl1	127154	127993	117548	75574.5	67425.1	-0.797027	6.02e-07	2.99e-05	Down
ENSMUSG00000101970.6	1810026B05Rik	981.881	967.034	1022.94	1927.03	1711.64	0.877196	6.01e-07	2.99e-05	Up
ENSMUSG00000036278.6	Macrod1	256.789	243.76	260.686	552.296	545.52	1.11339	6.1e-07	3.02e-05	Up
ENSMUSG00000027800.14	Tm4sf1	189.585	181.486	89.0952	20.4109	14.0779	-3.1565	6.16e-07	3.04e-05	Down
ENSMUSG00000069378.13	Prdm6	328.944	532.892	645.665	1714.52	1454.72	1.65871	6.2e-07	3.06e-05	Up
ENSMUSG00000009876.13	Cox4i2	185.341	146.79	599.467	1977.46	2552.8	2.869	6.29e-07	3.09e-05	Up
ENSMUSG00000048387.8	Osr1	483.159	794.445	685.263	1552.43	2607.94	1.66939	6.3e-07	3.09e-05	Up
ENSMUSG00000069874.7	Irgm2	59.4222	60.4953	62.6966	206.511	195.918	1.72596	6.35e-07	3.11e-05	Up
ENSMUSG00000040181.14	Fmo1	408.881	296.249	807.356	2174.36	2162.14	2.10603	6.68e-07	3.27e-05	Up
ENSMUSG00000026389.16	Steap3	473.255	1504.37	868.953	162.087	139.606	-2.6529	6.8e-07	3.31e-05	Down
ENSMUSG00000096954.1	Gdap10	164.826	330.945	216.688	858.46	777.806	1.78547	6.78e-07	3.31e-05	Up
ENSMUSG00000109697.1	Gm34030	139.359	185.044	229.888	497.066	739.091	1.74556	6.87e-07	3.34e-05	Up
ENSMUSG00000025232.8	Hexa	2992.33	3146.64	4315.07	7702.13	7649.01	1.13958	6.93e-07	3.36e-05	Up
ENSMUSG00000029223.12	Uchl1	7565.01	6389.37	6978.02	3515.48	2347.49	-1.25114	7.13e-07	3.45e-05	Down
ENSMUSG00000028698.13	Pik3r3	7581.28	7005.88	4505.36	2498.54	1942.75	-1.51917	7.18e-07	3.46e-05	Down
ENSMUSG00000035041.8	Creb3l3	75.6926	16.9031	127.593	841.651	727.36	3.42164	7.19e-07	3.46e-05	Up
ENSMUSG00000029861.17	Fam131b	1910.71	1541.74	1124.14	569.105	432.896	-1.60712	7.22e-07	3.47e-05	Down
ENSMUSG00000001270.9	Ckb	50098.6	43172.3	13424.8	5710.26	5481.01	-2.66811	7.33e-07	3.52e-05	Down
ENSMUSG00000036257.15	Pnpla8	1922.03	1839.77	1980.99	3262.15	3236.75	0.763522	7.36e-07	3.53e-05	Up
ENSMUSG00000075015.3	Gm10801	0	0	0	24.0129	97.3723	8.54324	7.39e-07	3.53e-05	Up
ENSMUSG00000000202.9	Btbd17	2235.41	2891.32	1329.83	438.235	127.875	-2.92701	7.44e-07	3.55e-05	Down
ENSMUSG00000065037.1	Rn7sk	57.3	53.3782	54.997	171.692	247.537	1.92382	7.65e-07	3.64e-05	Up
ENSMUSG00000031785.16	Adgrg1	8698.28	7776.31	3559.41	1775.75	1127.41	-2.20194	7.88e-07	3.74e-05	Down
ENSMUSG00000027796.2	Smad9	456.278	502.644	637.965	1150.22	1329.19	1.2214	7.94e-07	3.76e-05	Up
ENSMUSG00000111671.1	Gm6983	0	0.889636	1.09994	25.2135	120.836	6.91275	7.96e-07	3.76e-05	Up
ENSMUSG00000110148.1	5830408C22Rik	35.3704	40.9233	46.1975	146.478	209.996	2.13146	8.07e-07	3.81e-05	Up
ENSMUSG00000000088.7	Cox5a	10802.8	11135.6	11003.8	6842.47	6599.03	-0.708272	8.34e-07	3.93e-05	Down
ENSMUSG00000031146.6	Plp2	2782.94	3132.41	4474.56	8103.14	8642.67	1.27392	8.41e-07	3.95e-05	Up
ENSMUSG00000000958.10	Slc7a7	377.755	338.951	519.172	1052.96	1032.38	1.34153	8.5e-07	3.99e-05	Up
ENSMUSG00000053137.6	Mapk11	2720.69	2687.59	3066.63	1186.24	610.044	-1.65327	8.57e-07	4e-05	Down
ENSMUSG00000074211.4	Sdhaf1	2311.1	2450.06	2634.36	1378.34	1333.88	-0.861922	8.55e-07	4e-05	Down
ENSMUSG00000026489.13	Coq8a	123.089	114.763	129.793	384.206	299.156	1.47995	8.81e-07	4.1e-05	Up
ENSMUSG00000020901.13	Pik3r5	403.222	321.159	230.987	86.4463	57.4849	-2.14805	9.51e-07	4.42e-05	Down
ENSMUSG00000031924.4	Cyb5b	20368.4	19730.3	21016.6	11763.9	8932.45	-0.977199	1.05e-06	4.89e-05	Down
ENSMUSG00000024827.9	Gldc	7069.12	6641.13	7807.38	4133.81	3755.29	-0.862554	1.07e-06	4.94e-05	Down
ENSMUSG00000035473.10	Galm	884.966	831.81	937.149	1589.65	1622.48	0.860733	1.08e-06	4.97e-05	Up
ENSMUSG00000048489.12	8430408G22Rik	271.644	205.506	377.28	755.205	1318.63	1.86577	1.08e-06	5e-05	Up
ENSMUSG00000048439.15	Nupl2	1244.33	1235.7	1247.33	685.567	678.087	-0.865713	1.09e-06	5.02e-05	Down
ENSMUSG00000039860.19	Srrm3	681.233	605.842	144.092	34.8187	43.4069	-3.60924	1.1e-06	5.05e-05	Down
ENSMUSG00000042408.13	Zmym6	1307.29	1177.88	1096.64	2204.38	2197.33	0.881627	1.1e-06	5.05e-05	Up
ENSMUSG00000020741.17	Cluh	10836.1	12453.1	11879.4	6647.96	6892.32	-0.792015	1.11e-06	5.1e-05	Down
ENSMUSG00000017390.15	Aldoc	183.926	202.837	743.56	3323.38	2273.59	2.89477	1.12e-06	5.11e-05	Up
ENSMUSG00000030111.9	A2m	720.14	358.523	353.081	1526.02	1931.02	1.85502	1.14e-06	5.17e-05	Up
ENSMUSG00000037703.14	Lzts3	1008.76	822.024	736.96	354.19	364.853	-1.25238	1.14e-06	5.17e-05	Down
ENSMUSG00000038167.6	Plekhg6	70.0333	62.2745	100.095	243.731	356.641	1.9592	1.14e-06	5.2e-05	Up
ENSMUSG00000102373.1	9530018H14Rik	0.707407	0	0	36.0193	52.7922	7.13057	1.16e-06	5.26e-05	Up
ENSMUSG00000030800.10	Prss8	630.3	665.448	1363.93	3646.35	2823.8	1.86854	1.2e-06	5.42e-05	Up
ENSMUSG00000053062.15	Jam2	3193.24	2836.16	943.749	415.423	349.602	-2.6036	1.21e-06	5.44e-05	Down
ENSMUSG00000103509.1	Gm38372	82.7666	106.756	97.8947	271.345	286.251	1.54348	1.21e-06	5.45e-05	Up
ENSMUSG00000034958.11	Atcay	1324.97	835.368	205.689	50.427	65.697	-3.7643	1.22e-06	5.5e-05	Down
ENSMUSG00000035597.19	Prpf39	2777.28	2528.35	2604.66	4555.24	4343.04	0.754595	1.24e-06	5.54e-05	Up
ENSMUSG00000018379.17	Srsf1	27147.5	23454.4	24230.6	14623.8	14168.3	-0.793058	1.26e-06	5.62e-05	Down
ENSMUSG00000019789.9	Hey2	751.974	781.1	742.46	1320.71	1557.96	0.924128	1.27e-06	5.68e-05	Up
ENSMUSG00000032303.7	Chrna3	1503.24	1092.47	217.788	44.4238	77.4286	-3.94441	1.27e-06	5.68e-05	Down
ENSMUSG00000038225.15	Primpol	701.04	709.93	801.856	1403.55	1358.52	0.905664	1.28e-06	5.69e-05	Up
ENSMUSG00000027562.12	Car2	3957.24	7868.83	5283.01	1961.85	1304.55	-1.80401	1.29e-06	5.71e-05	Down
ENSMUSG00000061947.10	Serpina10	70.7407	39.144	59.3968	206.511	282.732	2.11356	1.3e-06	5.76e-05	Up
ENSMUSG00000020811.16	Wscd1	3239.22	2891.32	2725.65	1647.28	1489.91	-0.912566	1.37e-06	6.04e-05	Down
ENSMUSG00000018983.9	E2f2	4059.1	4617.21	2026.09	863.262	1027.69	-1.91596	1.4e-06	6.16e-05	Down
ENSMUSG00000046794.9	Ppp1r3b	734.996	781.1	920.65	1538.02	2057.72	1.14714	1.4e-06	6.16e-05	Up
ENSMUSG00000057286.6	St6galnac2	104.696	101.419	212.288	564.302	560.771	2.01712	1.4e-06	6.16e-05	Up
ENSMUSG00000028893.8	Sesn2	2368.4	2444.72	2425.37	4092.99	5658.15	1.0149	1.43e-06	6.26e-05	Up
ENSMUSG00000072945.3	Ripply1	25.4667	32.9165	63.7965	276.148	204.13	2.57251	1.45e-06	6.34e-05	Up
ENSMUSG00000026600.12	Soat1	5989.62	5668.76	7500.49	12239.4	12528.2	0.955556	1.47e-06	6.41e-05	Up
ENSMUSG00000018263.11	Tbx5	1505.36	1612.02	1707.11	2717.06	2989.21	0.827572	1.5e-06	6.53e-05	Up
ENSMUSG00000042751.14	Nmnat2	1467.87	1417.19	761.159	360.193	349.602	-1.77665	1.5e-06	6.53e-05	Down
ENSMUSG00000034248.7	Slc25a37	7272.85	13288.5	9297.8	3049.63	3817.46	-1.53539	1.52e-06	6.61e-05	Down
ENSMUSG00000050866.7	Clrn3	9.19629	4.44818	12.0993	100.854	78.6018	3.39726	1.52e-06	6.61e-05	Up
ENSMUSG00000052981.6	Ube2ql1	1071.72	815.796	665.464	316.97	290.944	-1.48642	1.53e-06	6.61e-05	Down
ENSMUSG00000036046.14	5031439G07Rik	15842.4	14750.2	12010.2	6596.33	7498.84	-1.01085	1.55e-06	6.69e-05	Down
ENSMUSG00000016028.10	Celsr1	9520.99	9684.58	9945.66	5698.25	4373.54	-0.948277	1.61e-06	6.96e-05	Down
ENSMUSG00000053470.13	Kdm3a	8478.98	8070.78	7092.42	13526.4	17948.2	0.997713	1.63e-06	7e-05	Up
ENSMUSG00000027750.16	Postn	4163.8	4823.61	9885.16	20729.1	24381.8	1.84231	1.63e-06	7.01e-05	Up
ENSMUSG00000100789.6	Gm29508	163.411	68.502	97.8947	3.60193	10.5584	-3.95533	1.64e-06	7.03e-05	Down
ENSMUSG00000068373.14	D430041D05Rik	959.951	1079.13	597.268	295.358	242.844	-1.70819	1.67e-06	7.12e-05	Down
ENSMUSG00000108218.2	Olfr1372-ps1	45.2741	80.0672	92.395	297.76	297.983	2.04462	1.67e-06	7.12e-05	Up
ENSMUSG00000071715.11	Ncf4	159.167	146.79	94.5949	0	10.5584	-4.65462	1.69e-06	7.2e-05	Down
ENSMUSG00000021638.12	Ocln	266.692	226.857	427.877	1200.64	843.503	1.7366	1.7e-06	7.24e-05	Up
ENSMUSG00000021047.7	Nova1	2062.8	2111.11	1093.34	560.7	489.208	-1.74231	1.79e-06	7.61e-05	Down
ENSMUSG00000096753.7	Fam181a	1407.03	1240.15	1395.82	423.827	145.472	-2.24352	1.88e-06	7.98e-05	Down
ENSMUSG00000044390.4	Tigd3	747.729	622.745	551.07	246.132	275.693	-1.29675	1.92e-06	8.14e-05	Down
ENSMUSG00000043683.3	Fem1a	6670.85	6974.75	6468.75	4151.82	3887.85	-0.7381	1.93e-06	8.16e-05	Down
ENSMUSG00000029994.17	Anxa4	678.403	523.996	697.362	1269.08	1502.82	1.13024	1.94e-06	8.17e-05	Up
ENSMUSG00000050132.13	Sarm1	1068.18	916.325	305.783	126.068	75.0823	-2.92526	1.94e-06	8.17e-05	Down
ENSMUSG00000032501.9	Trib1	5031.08	4772.9	3911.39	2093.92	2433.14	-1.01437	1.95e-06	8.19e-05	Down
ENSMUSG00000041911.3	Dlx1	879.307	970.593	368.48	114.061	161.896	-2.42258	2.01e-06	8.42e-05	Down
ENSMUSG00000078670.3	Fam174b	2255.21	2291.7	1929.3	1116.6	1176.68	-0.913096	2.01e-06	8.42e-05	Down
ENSMUSG00000100241.1	Slc18a3	660.718	652.993	65.9964	19.2103	9.38529	-5.00919	2.01e-06	8.42e-05	Down
ENSMUSG00000079564.3	Gm11149	0	0	0	52.8283	32.8485	8.04026	2.03e-06	8.48e-05	Up
ENSMUSG00000039716.12	Dock3	788.759	652.993	368.48	130.87	163.069	-2.0387	2.05e-06	8.53e-05	Down
ENSMUSG00000044041.4	Krt13	0	3.55854	8.79952	108.058	175.974	5.17817	2.06e-06	8.55e-05	Up
ENSMUSG00000025500.12	Lmntd2	228.493	241.981	205.689	666.357	475.13	1.3394	2.07e-06	8.58e-05	Up
ENSMUSG00000017950.16	Hnf4a	409.589	314.042	588.468	1271.48	1227.13	1.51572	2.09e-06	8.62e-05	Up
ENSMUSG00000032285.15	Dnaja4	620.396	610.29	503.773	260.54	200.61	-1.32731	2.08e-06	8.62e-05	Down
ENSMUSG00000042348.10	Arl15	1257.06	1971.43	1763.2	660.354	671.048	-1.32121	2.11e-06	8.71e-05	Down
ENSMUSG00000040848.11	Sft2d2	2962.62	3307.67	3545.11	5534.97	6233	0.846991	2.13e-06	8.75e-05	Up
ENSMUSG00000023959.8	Clic5	62.2518	127.218	222.188	970.12	615.909	2.53566	2.17e-06	8.91e-05	Up
ENSMUSG00000028937.14	Acot7	5231.28	4991.75	4263.37	2484.13	1681.14	-1.21342	2.19e-06	8.97e-05	Down
ENSMUSG00000023336.6	Wfdc1	744.9	562.25	321.183	135.673	92.6797	-2.25066	2.21e-06	9.02e-05	Down
ENSMUSG00000046811.3	Gltpd2	36.0778	36.4751	32.9982	255.737	120.836	2.41823	2.2e-06	9.02e-05	Up
ENSMUSG00000033615.9	Cplx1	294.281	282.015	142.992	45.6244	44.5801	-2.41254	2.23e-06	9.09e-05	Down
ENSMUSG00000072244.11	Trim6	498.015	690.358	919.55	2024.28	1806.67	1.44828	2.26e-06	9.19e-05	Up
ENSMUSG00000044122.14	Proca1	33.2481	19.572	32.9982	126.068	175.974	2.40052	2.27e-06	9.23e-05	Up
ENSMUSG00000056553.14	Ptprn2	1043.43	824.693	563.169	273.747	218.208	-1.72134	2.32e-06	9.4e-05	Down
ENSMUSG00000041372.10	B4galnt3	128.748	145.9	179.29	413.021	383.624	1.40027	2.36e-06	9.56e-05	Up
ENSMUSG00000059049.14	Frem1	3875.18	4145.7	3569.31	6388.62	6858.3	0.777594	2.4e-06	9.7e-05	Up
ENSMUSG00000099009.1	Rdh16f1	7.07407	7.11709	8.79952	118.864	52.7922	3.49247	2.4e-06	9.7e-05	Up
ENSMUSG00000026840.14	Lamc3	2150.52	2019.47	536.771	247.332	153.684	-2.96852	2.41e-06	9.71e-05	Down
ENSMUSG00000027761.4	Aadac	0	0	0	37.2199	44.5801	7.97364	2.41e-06	9.71e-05	Up
ENSMUSG00000033960.5	Jcad	2761.01	2846.84	2809.25	4467.59	4558.9	0.685854	2.43e-06	9.77e-05	Up
ENSMUSG00000046942.17	Mageb16	0	0	0	33.618	49.2727	7.9928	2.59e-06	0.000103611	Up
ENSMUSG00000051502.6	Ufsp1	456.278	512.43	558.77	223.32	221.727	-1.19303	2.59e-06	0.000103622	Down
ENSMUSG00000069814.6	Ccdc92b	276.596	619.187	307.983	85.2457	46.9264	-2.6026	2.59e-06	0.000103622	Down
ENSMUSG00000025134.2	Alyref	17689.4	18637.9	19233.6	11623.4	11197.8	-0.698697	2.62e-06	0.000104146	Down
ENSMUSG00000025877.14	Hk3	199.489	263.332	85.7953	18.0096	21.1169	-3.22604	2.62e-06	0.000104146	Down
ENSMUSG00000031762.7	Mt2	1232.3	1854.89	1488.22	3078.45	4209.3	1.25678	2.63e-06	0.000104146	Up
ENSMUSG00000039195.4	1110008P14Rik	1268.38	1402.96	1209.93	702.376	659.316	-0.926386	2.62e-06	0.000104146	Down
ENSMUSG00000027677.17	Ttc14	1995.6	2314.83	1991.99	3952.52	3567.58	0.839774	2.69e-06	0.000106545	Up
ENSMUSG00000067889.4	Sptbn2	10267.3	8413.29	6136.57	3546.7	3056.08	-1.32538	2.72e-06	0.000107404	Down
ENSMUSG00000022456.15	3-9??	11833.5	10711.2	8515.74	4962.26	5199.45	-1.02708	2.75e-06	0.000108369	Down
ENSMUSG00000042812.5	Foxf1	2006.91	2243.66	3810.19	9835.67	6584.95	1.61182	2.76e-06	0.000108679	Up
ENSMUSG00000021958.5	Pinx1	2017.53	1985.67	2473.77	1134.61	924.451	-1.0681	2.77e-06	0.000108979	Down
ENSMUSG00000039244.10	E130309D02Rik	5408.83	5726.59	6335.66	3430.24	3029.1	-0.850424	2.82e-06	0.000110818	Down
ENSMUSG00000036560.14	Lgi4	678.403	564.919	365.18	158.485	83.2944	-2.1505	2.84e-06	0.000111457	Down
ENSMUSG00000046169.10	Adamts6	468.304	466.169	391.579	1024.15	844.676	1.07871	2.85e-06	0.000111508	Up
ENSMUSG00000103831.1	Gm37608	161.996	137.894	12.0993	0	0	-8.89787	2.9e-06	0.000113349	Down
ENSMUSG00000002043.17	Trappc6a	1369.54	1483.02	1425.52	2550.17	2336.94	0.777103	2.96e-06	0.000114961	Up
ENSMUSG00000002900.16	Lamb1	11414	12517.2	14853.6	24565.2	23212.2	0.885889	2.96e-06	0.000114961	Up
ENSMUSG00000004885.5	Crabp2	23449.8	22695.5	36779.8	11599.4	9874.49	-1.36423	2.95e-06	0.000114961	Down
ENSMUSG00000040557.14	Mettl27	203.026	195.72	234.287	997.734	468.091	1.79698	3e-06	0.000116393	Up
ENSMUSG00000064179.13	Tnnt1	424.444	453.714	494.973	201.708	140.779	-1.4181	3.02e-06	0.000116811	Down
ENSMUSG00000058070.14	Eml1	9283.3	9644.54	7655.58	4922.64	4350.08	-0.934606	3.03e-06	0.00011703	Down
ENSMUSG00000020456.17	Ogdh	17714.9	19167.2	15773.1	10252.3	9106.07	-0.858698	3.12e-06	0.000120442	Down
ENSMUSG00000001496.15	Nkx2-1	1587.42	1394.95	618.166	177.695	302.675	-2.3214	3.2e-06	0.000123142	Down
ENSMUSG00000027434.11	Nkx2-2	619.689	647.655	597.268	258.138	315.58	-1.11548	3.21e-06	0.000123491	Down
ENSMUSG00000049235.8	Gm7324	3679.93	3615.48	3385.62	2174.36	2014.32	-0.765694	3.22e-06	0.000123574	Down
ENSMUSG00000074102.4	Rbm15b	25765.2	25078.8	22525.7	14951.6	13791.7	-0.767035	3.24e-06	0.000124127	Down
ENSMUSG00000080875.4	Gm7332	905.481	746.405	613.767	303.763	305.022	-1.31214	3.24e-06	0.000124127	Down
ENSMUSG00000042106.5	Fam212a	1820.87	1907.38	1830.3	936.502	581.888	-1.28735	3.31e-06	0.000126573	Down
ENSMUSG00000036446.5	Lum	2471.68	2111.11	3467.01	5981.6	6602.55	1.22988	3.35e-06	0.000127736	Up
ENSMUSG00000034614.14	Pik3ip1	192.415	352.296	127.593	764.81	1322.15	2.2182	3.38e-06	0.000128506	Up
ENSMUSG00000110588.1	Gm45774	161.996	242.871	324.482	660.354	1034.73	1.80458	3.4e-06	0.000129203	Up
ENSMUSG00000000594.7	Gm2a	962.781	936.787	1558.62	2651.02	3623.89	1.44532	3.43e-06	0.000130292	Up
ENSMUSG00000071636.6	Rimbp3	232.03	216.182	228.788	76.8412	44.5801	-1.89516	3.44e-06	0.000130292	Down
ENSMUSG00000023723.17	Mrps23	4753.78	4822.72	4724.24	2925.97	2992.73	-0.68778	3.48e-06	0.000131727	Down
ENSMUSG00000035407.8	Kank4	2957.67	2272.13	1203.33	585.914	547.866	-1.91986	3.5e-06	0.000132005	Down
ENSMUSG00000086746.2	Gm15222	101.867	160.134	223.288	597.92	542	1.82171	3.53e-06	0.000133174	Up
ENSMUSG00000075227.6	Znhit2	2703.71	2828.15	2919.24	1703.71	1479.36	-0.82366	3.55e-06	0.000133595	Down
ENSMUSG00000025128.7	Bhlhe22	770.366	691.247	129.793	48.0257	28.1559	-3.80102	3.56e-06	0.000133603	Down
ENSMUSG00000042599.8	Kdm7a	4734.68	4000.69	2959.94	8375.69	9007.53	1.15643	3.61e-06	0.000135226	Up
ENSMUSG00000030411.16	Nova2	8822.78	7608.17	1993.09	1016.94	741.438	-2.80443	3.62e-06	0.000135658	Down
ENSMUSG00000032289.15	Thsd4	2098.17	2390.45	2953.34	5160.36	4824.04	1.00942	3.63e-06	0.000135708	Up
ENSMUSG00000032232.14	Cgnl1	6457.92	6623.34	8783.02	14338.1	14347.8	0.976885	3.66e-06	0.000136232	Up
ENSMUSG00000035923.4	Myf6	79.937	112.984	15.3992	0	0	-8.3154	3.66e-06	0.000136232	Down
ENSMUSG00000038214.15	Bend3	9569.8	9758.42	10137	6215.73	5450.5	-0.751691	3.71e-06	0.000137894	Down
ENSMUSG00000030722.7	Nfatc2ip	1981.45	2153.81	2192.18	1243.87	1118.02	-0.836517	3.72e-06	0.000138264	Down
ENSMUSG00000030681.18	Mvp	562.389	612.07	511.472	1320.71	1028.86	1.06324	3.79e-06	0.000140599	Up
ENSMUSG00000020387.15	Jade2	261.033	276.677	195.789	554.697	645.238	1.29288	3.91e-06	0.00014454	Up
ENSMUSG00000054728.16	Phactr1	566.633	643.207	516.972	222.119	112.623	-1.78273	3.91e-06	0.00014454	Down
ENSMUSG00000010797.6	Wnt2	437.178	841.596	1289.13	3178.1	3406.86	1.9446	3.96e-06	0.000146095	Up
ENSMUSG00000096299.3	Gm21814	67.2037	46.2611	92.395	229.323	353.121	2.08975	4.05e-06	0.000149155	Up
ENSMUSG00000041974.9	Spidr	2886.22	2644.89	3137.03	4891.42	5009.4	0.77697	4.07e-06	0.000149432	Up
ENSMUSG00000106665.1	Gm43389	74.2777	81.8465	60.4967	253.336	206.476	1.6676	4.06e-06	0.000149432	Up
ENSMUSG00000036960.10	Clca2	22.637	24.0202	17.599	139.275	93.8529	2.43827	4.08e-06	0.00014969	Up
ENSMUSG00000038578.15	Susd1	628.885	725.943	766.658	1287.09	1430.08	0.943056	4.13e-06	0.000151143	Up
ENSMUSG00000028248.15	Pnisr	4381.68	5211.49	4972.83	8617.02	8067.83	0.781025	4.2e-06	0.000153224	Up
ENSMUSG00000045251.13	Zfp688	658.596	463.5	651.165	1258.27	1380.81	1.15862	4.2e-06	0.000153224	Up
ENSMUSG00000060791.15	Gmfg	163.411	128.997	184.79	397.413	424.684	1.37129	4.28e-06	0.000155736	Up
ENSMUSG00000031532.6	Saraf	4446.76	4171.5	5820.88	9176.52	10220.6	1.01102	4.39e-06	0.00015975	Up
ENSMUSG00000041141.7	Pnmal1	662.84	528.444	136.393	28.8154	50.4459	-3.48175	4.41e-06	0.000160148	Down
ENSMUSG00000051703.14	Tmem198	488.818	530.223	248.587	109.259	82.1212	-2.14418	4.49e-06	0.000162612	Down
ENSMUSG00000087166.9	L1td1	79.2296	75.6191	175.99	624.334	404.74	2.22753	4.51e-06	0.000163087	Up
ENSMUSG00000025408.15	Ddit3	633.129	483.962	523.572	1087.78	2047.17	1.51868	4.56e-06	0.000164734	Up
ENSMUSG00000035095.11	Fam167a	751.974	701.033	653.365	356.591	278.039	-1.14661	4.57e-06	0.000164769	Down
ENSMUSG00000028327.14	Stra6l	38.9074	68.502	41.7977	201.708	204.13	2.02922	4.62e-06	0.000166067	Up
ENSMUSG00000038489.8	Polr2l	4131.97	4231.11	5505.2	2302.83	2304.09	-1.00471	4.61e-06	0.000166067	Down
ENSMUSG00000027581.12	Stmn3	3028.41	2007.91	529.071	246.132	165.416	-3.1728	4.68e-06	0.000167958	Down
ENSMUSG00000027188.8	Pamr1	56.5926	32.0269	95.6948	286.954	355.468	2.39256	4.7e-06	0.000168487	Up
ENSMUSG00000110066.1	Gm38430	0	0	0	49.2264	30.5022	7.93645	4.77e-06	0.000170533	Up
ENSMUSG00000032181.7	Scg3	1584.59	1338.9	367.38	169.291	120.836	-2.91941	4.78e-06	0.000170675	Down
ENSMUSG00000004631.15	Sgce	2232.58	2438.49	2640.96	4066.58	4341.87	0.786909	4.9e-06	0.000174823	Up
ENSMUSG00000019734.16	Tmc4	270.23	386.102	460.875	869.266	1203.66	1.47885	4.99e-06	0.000176791	Up
ENSMUSG00000022053.13	Ebf2	3329.77	2531.9	750.159	366.196	275.693	-2.78004	5e-06	0.000176791	Down
ENSMUSG00000022619.5	Mapk8ip2	4063.35	3476.7	1616.91	888.476	578.368	-2.0575	5e-06	0.000176791	Down
ENSMUSG00000036437.6	Npy1r	31.8333	42.7025	14.2992	202.909	163.069	2.61805	4.99e-06	0.000176791	Up
ENSMUSG00000038007.14	Acer2	1082.33	1160.98	1195.64	2270.42	1898.17	0.862897	4.99e-06	0.000176791	Up
ENSMUSG00000020089.8	Ppa1	15832.5	16480.5	20750.4	9618.35	8336.48	-0.978327	5.04e-06	0.000177935	Down
ENSMUSG00000062393.13	Dgkk	861.622	793.555	626.966	2015.88	1464.1	1.19266	5.04e-06	0.000177935	Up
ENSMUSG00000112441.1	AC122860.2	420.2	471.507	527.971	192.103	212.342	-1.22522	5.06e-06	0.000178211	Down
ENSMUSG00000095332.1	Gm9821	99.037	54.2678	64.8965	240.129	316.753	1.93143	5.08e-06	0.00017867	Up
ENSMUSG00000025351.14	Cd63	5534.05	5484.61	7918.47	12668	14094.4	1.08412	5.1e-06	0.000178913	Up
ENSMUSG00000035279.8	Ssc5d	1042.01	959.028	801.856	1750.54	1866.5	0.951861	5.1e-06	0.000178913	Up
ENSMUSG00000036098.15	Myrf	6419.72	9086.74	9994.06	16864.2	22468.4	1.21028	5.11e-06	0.000178934	Up
ENSMUSG00000024299.16	Adamts10	3206.68	2983.84	3018.24	5131.55	4821.69	0.696982	5.12e-06	0.000179099	Up
ENSMUSG00000035206.10	Sppl2b	3213.75	3273.86	2220.78	1339.92	1206.01	-1.18959	5.18e-06	0.000180356	Down
ENSMUSG00000042826.13	Fgf11	154.922	121.88	63.7965	393.811	547.866	2.04669	5.17e-06	0.000180356	Up
ENSMUSG00000021260.8	Hhipl1	793.711	878.071	366.28	147.679	168.935	-2.10224	5.27e-06	0.000183281	Down
ENSMUSG00000069171.14	Nr2f1	21082.9	19641.4	12209.3	6962.53	7042.48	-1.33334	5.3e-06	0.000183947	Down
ENSMUSG00000050751.14	Pgbd5	751.974	589.829	540.071	264.141	172.455	-1.52403	5.51e-06	0.000191117	Down
ENSMUSG00000022371.16	Col14a1	362.9	569.367	397.078	968.919	2071.8	1.77885	5.53e-06	0.00019132	Up
ENSMUSG00000001348.15	Acp5	1139.63	2044.38	958.048	420.225	357.814	-1.82766	5.54e-06	0.000191398	Down
ENSMUSG00000006235.6	Epor	720.14	1485.69	878.852	319.371	271	-1.80039	5.56e-06	0.000192031	Down
ENSMUSG00000022033.9	Pbk	5757.59	5490.83	5085.02	3282.56	3259.04	-0.735302	5.6e-06	0.000192998	Down
ENSMUSG00000029554.15	Mad1l1	5107.48	4904.56	4796.84	3108.47	2726.43	-0.758829	5.72e-06	0.000196814	Down
ENSMUSG00000040699.13	Limd2	11490.4	10587.6	11171	6759.62	7050.7	-0.682613	5.77e-06	0.000198118	Down
ENSMUSG00000021061.15	Sptb	6006.59	11964.7	5552.5	2457.72	2082.36	-1.78839	5.89e-06	0.000202112	Down
ENSMUSG00000034647.14	Ankrd12	244.763	332.724	215.588	666.357	652.277	1.3176	5.9e-06	0.000202176	Up
ENSMUSG00000039377.7	Hlx	1141.05	1071.12	1291.33	2227.19	2016.66	0.862022	6.05e-06	0.000206913	Up
ENSMUSG00000021416.11	Eci3	6.36666	11.5653	12.0993	64.8347	110.277	3.14582	6.09e-06	0.000208101	Up
ENSMUSG00000026735.2	Ptf1a	113.185	72.0605	14.2992	0	0	-8.25445	6.17e-06	0.000210113	Down
ENSMUSG00000051220.2	Ercc6l	5937.98	5713.24	4955.23	3196.11	3138.2	-0.8057	6.17e-06	0.000210113	Down
ENSMUSG00000031444.16	F10	116.015	156.576	130.893	390.209	321.446	1.40476	6.26e-06	0.000212727	Up
ENSMUSG00000049493.13	Pls1	471.841	395.888	432.277	1575.24	839.983	1.47823	6.33e-06	0.000214839	Up
ENSMUSG00000025228.4	Actr1a	17979.5	18632.5	16337.4	10953.5	9520.2	-0.785922	6.36e-06	0.00021574	Down
ENSMUSG00000022389.14	Tef	2597.6	2244.55	2771.85	4471.2	4450.97	0.813849	6.41e-06	0.000216849	Up
ENSMUSG00000040380.14	Cbln3	48.1037	28.4684	80.2956	282.151	246.364	2.34436	6.56e-06	0.000221321	Up
ENSMUSG00000043801.6	Oaz1-ps	1056.87	1048.88	1090.04	613.529	570.156	-0.847835	6.55e-06	0.000221321	Down
ENSMUSG00000022895.14	Ets2	6183.45	6235.46	6022.17	11018.3	9387.63	0.730991	6.62e-06	0.000223028	Up
ENSMUSG00000021194.6	Chga	654.352	541.788	193.589	80.4431	58.658	-2.73712	6.73e-06	0.000226315	Down
ENSMUSG00000044080.9	S100a1	147.141	147.68	293.684	714.383	638.199	1.78942	6.75e-06	0.000226892	Up
ENSMUSG00000030342.8	Cd9	954.292	939.456	1255.03	2167.16	2038.95	1.00354	6.77e-06	0.000227296	Up
ENSMUSG00000024212.8	Mllt1	16724.5	16145.1	11777.1	7147.43	7343.99	-1.03847	6.85e-06	0.000229354	Down
ENSMUSG00000036114.3	Rpp25l	3130.28	3385.95	3336.12	1994.27	2002.59	-0.716514	6.86e-06	0.000229354	Down
ENSMUSG00000076441.9	Ass1	804.322	768.646	563.169	1575.24	1465.28	1.09298	7.21e-06	0.000240866	Up
ENSMUSG00000021266.16	Wars	7985.92	8263.83	8768.72	5091.93	4004	-0.874712	7.26e-06	0.000242038	Down
ENSMUSG00000035476.9	Tab3	1976.5	2002.57	1882	3223.73	3095.97	0.693476	7.34e-06	0.000244288	Up
ENSMUSG00000054889.10	Dsp	5048.06	6593.98	11050	22472.4	21084	1.52581	7.57e-06	0.00025183	Up
ENSMUSG00000052214.9	Opa3	7398.77	6743.44	7805.18	4482	4179.97	-0.756279	7.59e-06	0.000251973	Down
ENSMUSG00000097660.1	Gm26762	171.9	148.569	361.88	762.408	1038.25	1.98798	7.6e-06	0.000251973	Up
ENSMUSG00000053552.14	Ebf4	732.166	650.324	634.666	1199.44	1238.86	0.857612	7.64e-06	0.000252861	Up
ENSMUSG00000035649.17	Zcchc7	1203.3	975.931	1081.24	1949.84	1979.12	0.853611	7.79e-06	0.000257099	Up
ENSMUSG00000046518.3	Ferd3l	120.967	120.991	153.992	28.8154	10.5584	-2.7461	7.78e-06	0.000257099	Down
ENSMUSG00000030110.13	Ret	1030.69	1195.67	2020.59	3916.5	3833.89	1.45356	7.85e-06	0.000258784	Up
ENSMUSG00000021510.11	Zfp729a	430.104	353.186	377.28	752.803	782.498	0.987577	7.94e-06	0.000261402	Up
ENSMUSG00000090066.2	1110002E22Rik	151.385	179.706	108.894	24.0129	35.1948	-2.30946	8.04e-06	0.000264296	Down
ENSMUSG00000009545.14	Kcnq1	77.8148	105.867	75.8959	261.74	247.537	1.55676	8.08e-06	0.00026511	Up
ENSMUSG00000067724.5	Gbx1	449.204	575.595	639.065	231.724	151.338	-1.53329	8.09e-06	0.00026511	Down
ENSMUSG00000018340.13	Anxa6	7444.05	7522.76	8136.26	14697.1	11978	0.792421	8.12e-06	0.000265431	Up
ENSMUSG00000041685.16	Fcho2	1914.95	1974.1	1624.61	3403.82	3131.17	0.829716	8.13e-06	0.000265431	Up
ENSMUSG00000107951.1	Gm6210	621.811	597.835	472.974	240.129	252.23	-1.19767	8.13e-06	0.000265431	Down
ENSMUSG00000020604.13	Arsg	147.141	224.188	194.689	462.248	503.286	1.35763	8.23e-06	0.000268068	Up
ENSMUSG00000037161.14	Mgarp	435.055	340.731	874.453	1713.32	2406.15	1.90608	8.34e-06	0.000271203	Up
ENSMUSG00000018554.13	Ybx2	278.011	243.76	247.487	546.293	512.671	1.04475	8.39e-06	0.00027249	Up
ENSMUSG00000003051.13	Elf3	231.322	233.974	282.685	500.668	649.931	1.20816	8.43e-06	0.00027311	Up
ENSMUSG00000039908.14	Slc26a11	577.952	565.809	569.769	990.531	1017.13	0.813406	8.42e-06	0.00027311	Up
ENSMUSG00000017692.8	Rhbdl3	3295.1	3240.94	723.761	397.413	207.649	-3.00012	8.51e-06	0.000274567	Down
ENSMUSG00000019810.15	Fuca2	1019.37	1096.03	1317.73	2169.56	2122.25	0.907898	8.49e-06	0.000274567	Up
ENSMUSG00000035551.6	Igfbpl1	4327.21	3815.65	1688.41	956.913	530.269	-2.14011	8.5e-06	0.000274567	Down
ENSMUSG00000041741.10	Pde3a	1140.34	1365.59	895.351	2219.99	3230.88	1.265	8.54e-06	0.000275121	Up
ENSMUSG00000032300.7	1700017B05Rik	4330.75	4916.13	5109.22	9222.14	7714.7	0.82361	8.67e-06	0.000278995	Up
ENSMUSG00000000244.17	Tspan32	252.544	378.095	167.191	60.0322	29.329	-2.57511	8.85e-06	0.000284229	Down
ENSMUSG00000036144.6	Meox2	940.144	1134.29	534.571	282.151	201.784	-1.84642	8.95e-06	0.000286975	Down
ENSMUSG00000029613.15	Eif2ak1	7654.85	8274.51	8110.96	5150.76	4719.63	-0.699281	8.97e-06	0.000287343	Down
ENSMUSG00000034120.18	Srsf2	61879.7	65494.1	64972.4	41966.1	36949.9	-0.700351	9.05e-06	0.000289471	Down
ENSMUSG00000074024.5	4632427E13Rik	74.2777	109.425	147.392	368.597	364.853	1.73852	9.15e-06	0.000292117	Up
ENSMUSG00000025577.7	Cbx2	20908.8	21687.5	19732.9	13238.3	13049.1	-0.660602	9.22e-06	0.000294005	Down
ENSMUSG00000025747.12	Tyms	7579.87	7779.87	8113.16	5011.48	4897.95	-0.659095	9.24e-06	0.000294453	Down
ENSMUSG00000081044.8	AU015836	24.0518	35.5854	94.5949	492.264	265.134	2.89119	9.26e-06	0.000294606	Up
ENSMUSG00000022483.16	Col2a1	46539.6	44953.3	25941	16262.7	11157.9	-1.51358	9.34e-06	0.0002968	Down
ENSMUSG00000035277.15	Arx	1162.98	832.699	450.976	158.485	221.727	-2.10175	9.37e-06	0.000297042	Down
ENSMUSG00000028214.13	Gem	193.83	220.63	285.984	697.574	513.844	1.37799	9.39e-06	0.000297058	Up
ENSMUSG00000046879.7	Irgm1	57.3	63.1642	40.6978	180.096	194.745	1.79745	9.39e-06	0.000297058	Up
ENSMUSG00000000078.7	Klf6	3186.16	2635.99	2983.04	6048.84	4832.25	0.890259	9.42e-06	0.000297139	Up
ENSMUSG00000030699.16	Tbx6	55.1778	19.572	48.3974	744.399	131.394	3.41415	9.42e-06	0.000297139	Up
ENSMUSG00000042870.15	Tom1	988.248	927.89	962.448	1629.27	1587.29	0.744965	9.43e-06	0.000297139	Up
ENSMUSG00000038725.12	Pkhd1l1	270.937	563.14	83.5955	15.6084	24.6364	-3.92621	9.5e-06	0.000298686	Down
ENSMUSG00000021701.8	Plk2	5506.46	5126.08	5134.52	8350.47	8131.18	0.648809	9.55e-06	0.000299398	Up
ENSMUSG00000085396.7	Firre	2560.11	2404.69	4300.77	8639.83	7223.15	1.36099	9.56e-06	0.000299398	Up
ENSMUSG00000100642.1	Gm28230	1093.65	1196.56	767.758	2193.58	2295.88	1.13815	9.53e-06	0.000299398	Up
ENSMUSG00000112550.1	Gm6627	261.033	170.81	282.685	581.111	695.684	1.42316	9.79e-06	0.000306149	Up
ENSMUSG00000024873.6	Cnih2	2649.24	2269.46	1768.7	1062.57	973.723	-1.13105	9.9e-06	0.000308387	Down
ENSMUSG00000038916.7	Soga3	2806.99	2231.21	1094.44	552.296	552.559	-1.88812	9.89e-06	0.000308387	Down
ENSMUSG00000049775.16	Tmsb4x	50238.6	42962.3	24568.3	14064.3	13767	-1.49624	9.88e-06	0.000308387	Down
ENSMUSG00000078247.3	Airn	82.0592	118.322	203.489	444.238	644.065	2.02026	1e-05	0.000311457	Up
ENSMUSG00000036167.15	Pphln1	9999.2	9959.48	9110.81	6080.06	6035.91	-0.677704	1e-05	0.000311959	Down
ENSMUSG00000000305.12	Cdh4	1660.99	1440.32	1202.23	726.389	599.485	-1.11433	1.02e-05	0.000317673	Down
ENSMUSG00000027460.7	Angpt4	53.7629	56.9367	64.8965	160.886	234.632	1.75976	1.03e-05	0.000318254	Up
ENSMUSG00000078671.11	Chd2	5800.03	6098.46	5783.49	9007.23	10916.3	0.75716	1.05e-05	0.000325793	Up
ENSMUSG00000026814.16	Eng	3667.2	3743.59	3145.83	1999.07	1469.97	-1.02078	1.07e-05	0.000330703	Down
ENSMUSG00000048826.6	Dact2	589.978	814.017	1555.32	3821.65	3076.03	1.80676	1.09e-05	0.000337017	Up
ENSMUSG00000031445.5	Proz	100.452	116.542	53.8971	295.358	394.182	1.92824	1.1e-05	0.00033823	Up
ENSMUSG00000045969.8	Ing1	3542.69	4286.27	4824.34	8445.32	7497.67	0.918628	1.1e-05	0.00033823	Up
ENSMUSG00000017978.18	Cadps2	263.863	235.754	235.387	98.4527	71.5628	-1.5284	1.1e-05	0.00033929	Down
ENSMUSG00000024985.18	Tcf7l2	2862.88	3676.87	2205.38	1311.1	1048.81	-1.305	1.11e-05	0.000339554	Down
ENSMUSG00000024232.1	Bambi	2781.52	3197.35	3317.42	5043.9	5685.14	0.792037	1.12e-05	0.000343152	Up
ENSMUSG00000031591.14	Asah1	2442.68	2331.74	3362.52	5865.14	5258.11	1.03635	1.12e-05	0.000344108	Up
ENSMUSG00000028137.9	Celf3	3411.12	3027.43	738.06	360.193	363.68	-2.72478	1.13e-05	0.000344534	Down
ENSMUSG00000115497.1	AC131033.1	146.433	188.603	108.894	30.0161	34.0217	-2.20963	1.13e-05	0.00034561	Down
ENSMUSG00000026708.16	Cenpl	1454.43	1502.6	1377.13	716.784	856.407	-0.877163	1.15e-05	0.000351517	Down
ENSMUSG00000028820.13	Sfpq	89922.8	93560.4	70385.2	46847.9	43003.4	-0.913519	1.17e-05	0.000355624	Down
ENSMUSG00000042644.8	Itpr3	2065.63	1667.18	1693.91	3425.43	3126.47	0.856325	1.18e-05	0.000357736	Up
ENSMUSG00000075268.2	Gm10819	901.944	1077.35	1128.54	547.493	483.342	-1.00651	1.19e-05	0.00036114	Down
ENSMUSG00000028540.6	Dph2	2091.8	2273.02	2262.58	1161.02	1352.65	-0.813447	1.19e-05	0.000361149	Down
ENSMUSG00000029576.17	Radil	457.692	434.142	415.777	886.075	767.247	0.922549	1.2e-05	0.000361974	Up
ENSMUSG00000037166.5	Ppp1r14a	1245.04	1085.36	1358.43	2888.75	2116.38	1.02541	1.2e-05	0.000361974	Up
ENSMUSG00000025105.9	Bnc1	947.926	1213.46	1289.13	2097.52	3158.15	1.1926	1.21e-05	0.000364079	Up
ENSMUSG00000024921.17	Smarca2	1901.51	2239.21	1369.43	3785.63	4468.57	1.16764	1.21e-05	0.000365052	Up
ENSMUSG00000033707.8	Lrrc24	944.389	1180.55	1049.34	555.898	531.442	-0.960374	1.21e-05	0.000365052	Down
ENSMUSG00000037336.14	Mfsd2b	405.344	691.247	243.087	80.4431	96.1992	-2.33852	1.22e-05	0.000365505	Down
ENSMUSG00000067931.5	Zfp948	367.144	427.025	545.57	962.916	1004.23	1.14121	1.23e-05	0.000368222	Up
ENSMUSG00000058794.12	Nfe2	287.207	291.801	217.788	91.2489	48.0996	-1.93241	1.23e-05	0.000369594	Down
ENSMUSG00000106847.1	Peg13	5742.73	4650.13	3426.31	2108.33	1623.65	-1.30394	1.24e-05	0.000372203	Down
ENSMUSG00000045333.15	Zfp423	11846.9	10848.2	8662.03	5711.46	4572.98	-1.02348	1.26e-05	0.000377471	Down
ENSMUSG00000049396.6	Gemin4	6438.11	6610.89	6085.97	4107.4	3711.88	-0.706218	1.26e-05	0.000377784	Down
ENSMUSG00000074607.11	Tox2	1386.52	1422.53	865.653	507.872	340.217	-1.53105	1.29e-05	0.000383482	Down
ENSMUSG00000015766.14	Eps8	549.655	602.284	663.264	1257.07	1061.71	0.939208	1.29e-05	0.000384315	Up
ENSMUSG00000019970.15	Sgk1	1445.23	1192.11	1200.03	690.37	654.624	-0.928162	1.29e-05	0.000384795	Down
ENSMUSG00000062591.5	Tubb4a	4254.35	3347.7	2406.67	1449.18	1067.58	-1.40699	1.3e-05	0.000386531	Down
ENSMUSG00000005503.8	Evx1	299.233	209.954	80.2956	1307.5	725.013	2.36758	1.32e-05	0.000392312	Up
ENSMUSG00000032224.15	Fam81a	444.959	513.32	342.081	158.485	171.281	-1.3954	1.33e-05	0.000393009	Down
ENSMUSG00000053907.10	Mat2a	26212.3	27797.6	19008.1	12305.4	11383.2	-1.03914	1.33e-05	0.000393009	Down
ENSMUSG00000073542.2	Cep76	2913.81	3085.26	2536.46	1586.05	1635.39	-0.821042	1.33e-05	0.000393009	Down
ENSMUSG00000005611.15	Mrvi1	309.137	331.834	141.892	868.065	889.256	1.74905	1.36e-05	0.000402036	Up
ENSMUSG00000024357.9	Sil1	1042.72	997.282	1186.84	1845.39	1915.77	0.806625	1.36e-05	0.000402197	Up
ENSMUSG00000040502.5	9-3??	2903.91	2829.93	2562.86	1672.5	1367.91	-0.863572	1.37e-05	0.000403603	Down
ENSMUSG00000035472.14	Slc25a21	261.033	503.534	216.688	52.8283	77.4286	-2.32829	1.38e-05	0.000406367	Down
ENSMUSG00000006270.7	Vax1	304.892	274.898	127.593	46.8251	18.7706	-2.84869	1.39e-05	0.000408599	Down
ENSMUSG00000029648.13	Flt1	2968.99	2722.29	2712.45	4412.36	4524.88	0.673555	1.4e-05	0.000410038	Up
ENSMUSG00000022641.15	Bbx	4683.74	3795.19	4141.28	7203.86	7107.01	0.766188	1.4e-05	0.000410612	Up
ENSMUSG00000075012.4	Fjx1	4845.03	4564.72	4185.27	2790.29	2611.46	-0.74682	1.4e-05	0.000410612	Down
ENSMUSG00000029641.8	Rasl11a	1178.54	1250.83	1506.92	576.309	701.55	-1.03745	1.41e-05	0.000410763	Down
ENSMUSG00000000247.11	Lhx2	6300.17	5143.88	2951.14	1402.35	1771.47	-1.59651	1.41e-05	0.000411031	Down
ENSMUSG00000115801.1	AC160336.1	69.3259	46.2611	40.6978	194.504	188.879	1.87114	1.41e-05	0.000411031	Up
ENSMUSG00000019864.14	Rtn4ip1	1615.01	1656.5	1869.9	1002.54	926.797	-0.828716	1.43e-05	0.000416829	Down
ENSMUSG00000074923.10	Pak6	48.8111	60.4953	73.696	254.536	173.628	1.81692	1.44e-05	0.000418466	Up
ENSMUSG00000053347.14	Zfp943	271.644	363.861	315.683	656.752	680.433	1.07742	1.46e-05	0.000422563	Up
ENSMUSG00000071604.4	Fam189a2	621.811	755.301	808.456	362.594	297.983	-1.14049	1.46e-05	0.000422563	Down
ENSMUSG00000031387.14	Renbp	571.585	544.457	1223.13	2439.71	2599.72	1.69337	1.49e-05	0.000430419	Up
ENSMUSG00000068130.11	Zfp442	319.748	330.055	335.482	590.716	774.286	1.05575	1.49e-05	0.000431736	Up
ENSMUSG00000023055.9	Calcoco1	4011	3579.9	3777.2	5856.74	6438.31	0.697966	1.5e-05	0.000432188	Up
ENSMUSG00000039831.16	Arhgap29	5882.09	6144.72	8532.24	13483.2	13893.7	0.998325	1.5e-05	0.000432188	Up
ENSMUSG00000103160.1	C130012C08Rik	154.215	136.114	181.49	345.785	430.55	1.30547	1.51e-05	0.000435514	Up
ENSMUSG00000020310.9	Madcam1	87.0111	78.288	49.4973	4.80257	9.38529	-3.33604	1.52e-05	0.00043817	Down
ENSMUSG00000028451.12	1700022I11Rik	1919.9	1453.67	1766.5	917.291	725.013	-1.06133	1.53e-05	0.000439816	Down
ENSMUSG00000020592.14	Sdc1	17000.4	14247.5	16360.5	9148.9	9702.04	-0.751626	1.54e-05	0.000443369	Down
ENSMUSG00000020935.8	Dcakd	32966.6	33219.9	33560.3	22348.8	20260.5	-0.64214	1.56e-05	0.000448149	Down
ENSMUSG00000049939.6	Lrrc4	1144.58	992.834	453.175	244.931	163.069	-2.08263	1.57e-05	0.000449202	Down
ENSMUSG00000006567.11	Atp7b	1000.98	905.65	1384.82	2625.81	2192.64	1.13554	1.58e-05	0.000452654	Up
ENSMUSG00000009281.6	Rarres2	208.685	145.9	197.989	401.015	747.303	1.6401	1.59e-05	0.000455363	Up
ENSMUSG00000032105.5	Pdzd3	9.19629	7.11709	30.7983	176.495	127.875	3.30059	1.61e-05	0.000459278	Up
ENSMUSG00000051238.6	Swsap1	1680.09	1667.18	1477.22	920.893	929.143	-0.798263	1.61e-05	0.000459278	Down
ENSMUSG00000037364.12	Srrt	18526.3	20564.8	18567	12233.4	11980.3	-0.666741	1.62e-05	0.000462282	Down
ENSMUSG00000006205.13	Htra1	238.396	241.981	237.587	1650.88	466.918	2.14546	1.65e-05	0.000468031	Up
ENSMUSG00000045136.6	Tubb2b	60477.7	53004.5	33826.5	21765.3	17152.8	-1.33539	1.65e-05	0.00046951	Down
ENSMUSG00000020810.5	Cygb	456.985	455.494	252.986	1673.7	883.39	1.71713	1.66e-05	0.000471899	Up
ENSMUSG00000066477.13	Gm16551	720.14	451.046	96.7947	22.8122	39.8875	-3.75354	1.67e-05	0.000473767	Down
ENSMUSG00000039703.15	Nploc4	13140.8	13616.8	14684.2	8813.92	8623.9	-0.663846	1.68e-05	0.000474819	Down
ENSMUSG00000105565.1	Gm43566	275.181	272.229	280.485	122.466	95.026	-1.34379	1.69e-05	0.000476501	Down
ENSMUSG00000090576.2	Gm17055	72.8629	68.502	70.3962	254.536	175.974	1.60784	1.69e-05	0.00047653	Up
ENSMUSG00000035273.14	Hpse	106.111	86.2947	115.494	254.536	287.424	1.40214	1.71e-05	0.000480839	Up
ENSMUSG00000030519.14	Apba2	3561.79	3145.75	2310.97	1109.39	402.394	-1.99191	1.71e-05	0.000480972	Down
ENSMUSG00000030605.15	Mfge8	5705.24	6094.01	6872.43	13281.5	9996.5	0.90318	1.74e-05	0.000488727	Up
ENSMUSG00000055897.13	Ppp4r1l-ps	941.559	1083.58	1497.02	2540.56	2569.22	1.12271	1.74e-05	0.000488727	Up
ENSMUSG00000042997.13	Nhlrc3	2025.31	2071.07	2073.39	3134.88	3612.16	0.714091	1.76e-05	0.00049148	Up
ENSMUSG00000090031.2	4732440D04Rik	41.0296	80.9569	61.5967	208.912	247.537	1.90315	1.75e-05	0.00049148	Up
ENSMUSG00000041012.4	Cmtm8	747.729	744.625	604.967	1253.47	1371.42	0.907648	1.78e-05	0.000496651	Up
ENSMUSG00000039131.15	Gipc2	64.374	120.101	235.387	826.043	568.983	2.32207	1.79e-05	0.000500297	Up
ENSMUSG00000018593.13	Sparc	24008	21470.5	24108.5	35804.4	37112.9	0.652411	1.8e-05	0.000501102	Up
ENSMUSG00000052298.12	Cdc42se2	15211.4	14387.2	13611.8	9160.91	9117.8	-0.656306	1.81e-05	0.000502711	Down
ENSMUSG00000093460.9	Six3os1	1607.23	2039.94	1616.91	930.498	660.489	-1.14141	1.81e-05	0.000502711	Down
ENSMUSG00000068101.10	Cenpm	2288.46	2103.1	2189.98	1371.13	1243.55	-0.746979	1.83e-05	0.000508699	Down
ENSMUSG00000002602.16	Axl	3600.7	3367.27	2715.75	5620.21	6195.46	0.871707	1.84e-05	0.000511399	Up
ENSMUSG00000026459.5	Myog	635.252	1101.37	240.887	0	5.8658	-7.80694	1.86e-05	0.0005143	Down
ENSMUSG00000022419.16	Deptor	265.985	302.476	293.684	614.729	536.134	1.00253	1.87e-05	0.000517594	Up
ENSMUSG00000026880.11	Stom	1392.88	1351.36	1179.14	2174.36	2320.51	0.780558	1.88e-05	0.000517914	Up
ENSMUSG00000037822.12	Smim14	1276.87	1040.87	1029.54	1929.43	2214.93	0.892435	1.88e-05	0.000517914	Up
ENSMUSG00000090877.3	Hspa1b	693.259	652.103	412.478	1152.62	4046.23	2.14885	1.87e-05	0.000517914	Up
ENSMUSG00000030257.16	Srgap3	12787.1	11487.9	5076.22	3192.51	1986.16	-1.9179	1.88e-05	0.000519023	Down
ENSMUSG00000035021.13	Baz1a	6530.78	6406.27	3963.08	2510.54	2243.08	-1.24515	1.94e-05	0.000533369	Down
ENSMUSG00000028476.13	Reck	3767.65	4270.25	3359.22	6299.77	7132.82	0.821908	1.96e-05	0.000537607	Up
ENSMUSG00000037108.13	Zcwpw1	554.607	520.437	609.367	965.317	1228.3	0.966661	1.96e-05	0.00053833	Up
ENSMUSG00000022280.9	Rnf19a	3960.07	3538.97	2744.35	6232.54	7206.73	0.976412	1.98e-05	0.000540606	Up
ENSMUSG00000040610.7	Tlx3	748.437	535.561	85.7953	33.618	7.03896	-4.49146	1.98e-05	0.000540606	Down
ENSMUSG00000047878.12	A4galt	84.1814	54.2678	106.694	389.008	234.632	1.93463	1.98e-05	0.000540606	Up
ENSMUSG00000078451.5	Ppil6	24.7592	24.0202	15.3992	112.86	97.3723	2.28644	1.98e-05	0.000540606	Up
ENSMUSG00000024269.11	Tpgs2	3754.21	3552.32	3053.43	2017.08	1923.98	-0.809695	2.03e-05	0.000552192	Down
ENSMUSG00000038028.9	Tigar	1808.13	2131.57	2505.66	1106.99	1073.44	-0.978187	2.03e-05	0.000552192	Down
ENSMUSG00000000263.15	Glra1	476.085	421.688	68.1963	24.0129	4.69264	-4.49046	2.07e-05	0.000563435	Down
ENSMUSG00000039108.14	Lsm14b	15941.4	15350.7	13110.2	8952	8487.82	-0.76336	2.08e-05	0.000564782	Down
ENSMUSG00000011008.13	Mcoln2	5.65926	5.33782	50.5973	364.996	317.927	4.0764	2.1e-05	0.000570719	Up
ENSMUSG00000023328.14	Ache	382	749.963	283.785	96.0515	109.104	-2.20211	2.11e-05	0.000571793	Down
ENSMUSG00000078942.10	Naip6	5.65926	3.55854	4.39976	38.4206	76.2554	3.64849	2.12e-05	0.000574938	Up
ENSMUSG00000064125.14	Prr36	3781.8	3450.9	1953.49	1197.04	1028.86	-1.46044	2.13e-05	0.00057561	Down
ENSMUSG00000073096.11	Lrrc61	2195.79	1066.67	1853.4	609.927	558.424	-1.54571	2.13e-05	0.0005757	Down
ENSMUSG00000002996.17	Hbp1	4239.49	4075.42	3475.81	6339.4	7341.64	0.799272	2.16e-05	0.000583226	Up
ENSMUSG00000040097.16	Flywch1	13333.9	13275.1	12728.5	8614.61	8609.83	-0.606518	2.17e-05	0.000584597	Down
ENSMUSG00000042662.16	Dusp15	123.089	74.7294	32.9982	3.60193	4.69264	-4.21673	2.17e-05	0.000584597	Down
ENSMUSG00000090231.10	Cfb	350.874	299.807	351.981	935.301	615.909	1.21447	2.19e-05	0.000588861	Up
ENSMUSG00000052539.15	Magi3	2939.98	3111.06	2297.78	4997.08	5286.26	0.885318	2.22e-05	0.000595501	Up
ENSMUSG00000005413.8	Hmox1	1639.06	1454.56	1763.2	2747.07	2755.75	0.765375	2.22e-05	0.000595662	Up
ENSMUSG00000025902.13	Sox17	674.159	606.732	857.953	1834.58	1324.5	1.1484	2.24e-05	0.000600163	Up
ENSMUSG00000085700.1	Hbb-bh0	175.437	380.764	1223.13	56.4302	44.5801	-3.55296	2.26e-05	0.000605587	Down
ENSMUSG00000027330.16	Cdc25b	8314.16	8322.55	6338.96	4114.6	4136.56	-0.892607	2.27e-05	0.000608108	Down
ENSMUSG00000029394.11	Cdk2ap1	28775.9	30793	15714.8	10021.8	8523.01	-1.4364	2.28e-05	0.000608764	Down
ENSMUSG00000027869.14	Hsd3b6	154.922	362.972	228.788	49.2264	57.4849	-2.22083	2.38e-05	0.000633974	Down
ENSMUSG00000056888.11	Glipr1	21.9296	16.0134	16.4991	196.905	66.8702	2.85585	2.38e-05	0.000633974	Up
ENSMUSG00000027223.15	Mapk8ip1	11518.7	11093.8	10077.7	6589.13	6949.8	-0.686852	2.39e-05	0.000634771	Down
ENSMUSG00000041020.14	Map7d2	1020.08	887.857	981.147	547.493	444.628	-0.957333	2.39e-05	0.000634771	Down
ENSMUSG00000040612.13	Ildr2	6317.15	6399.15	3278.92	2107.13	1559.13	-1.54047	2.42e-05	0.000641347	Down
ENSMUSG00000024948.14	Map4k2	1603.69	1555.08	1785.2	2774.69	2657.21	0.721114	2.44e-05	0.000645166	Up
ENSMUSG00000030022.14	Adamts9	4161.68	4103.89	6462.15	11125.2	10222.9	1.12075	2.44e-05	0.000645166	Up
ENSMUSG00000055407.14	Map6	3292.98	2394.9	969.047	511.474	495.074	-2.14084	2.44e-05	0.000645166	Down
ENSMUSG00000042002.11	Foxn4	360.07	278.456	37.398	7.20386	12.9048	-4.48642	2.45e-05	0.000646544	Down
ENSMUSG00000014932.15	Yes1	2072	1874.46	2081.09	3221.33	3216.81	0.680061	2.46e-05	0.000649266	Up
ENSMUSG00000055994.15	Nod2	24.0518	14.2342	13.1993	86.4463	112.623	2.52156	2.47e-05	0.000650733	Up
ENSMUSG00000026672.11	Optn	352.289	325.607	245.287	744.399	634.68	1.16158	2.48e-05	0.000652175	Up
ENSMUSG00000029074.14	Ttll10	25.4667	29.358	39.5979	128.469	123.182	2.00856	2.5e-05	0.000657403	Up
ENSMUSG00000021482.10	Aaed1	1204.71	1140.51	1481.62	2215.19	2558.66	0.904588	2.51e-05	0.000659075	Up
ENSMUSG00000015217.11	Hmgb3	16384.3	15851.5	15894.1	10798.6	10368.4	-0.600175	2.54e-05	0.000665521	Down
ENSMUSG00000015647.9	Lama5	6695.61	8473.78	11404.2	20277.7	18310.7	1.12327	2.58e-05	0.000674381	Up
ENSMUSG00000039059.11	Hrh3	183.218	128.997	96.7947	26.4141	8.21212	-2.98157	2.58e-05	0.000674381	Down
ENSMUSG00000068856.3	Sf3b4	16747.9	18508.9	17522	11597	10737.9	-0.655681	2.58e-05	0.000674381	Down
ENSMUSG00000089901.1	Gm8113	430.104	580.932	725.961	1311.1	1345.62	1.19974	2.58e-05	0.000674381	Up
ENSMUSG00000069083.4	Gm10259	3573.82	3505.17	1633.41	989.33	855.234	-1.65513	2.59e-05	0.000676204	Down
ENSMUSG00000031224.6	Magee2	340.97	329.165	212.288	100.854	58.658	-1.88493	2.6e-05	0.000677271	Down
ENSMUSG00000030772.6	Dkk3	1189.86	1370.93	1565.22	2434.9	2548.1	0.858001	2.63e-05	0.000681217	Up
ENSMUSG00000041440.18	Gk5	662.84	544.457	485.074	1064.97	1195.45	1.001	2.63e-05	0.000681217	Up
ENSMUSG00000045238.9	A730035I17Rik	149.97	189.492	54.997	14.4077	3.51948	-3.87943	2.62e-05	0.000681217	Down
ENSMUSG00000096001.2	2610528A11Rik	9.9037	43.5922	124.293	2105.93	2414.36	5.25728	2.62e-05	0.000681217	Up
ENSMUSG00000096107.2	Gm16505	2.12222	0	1.09994	36.0193	49.2727	5.25201	2.63e-05	0.000681217	Up
ENSMUSG00000035356.16	Nfkbiz	362.9	420.798	292.584	717.985	844.676	1.1217	2.69e-05	0.000695565	Up
ENSMUSG00000069972.6	Rps13-ps2	6082.29	5142.99	2152.58	1210.25	1208.36	-1.88283	2.69e-05	0.000695565	Down
ENSMUSG00000040811.15	Eml2	1576.1	1396.73	2403.37	4121.81	4066.17	1.19241	2.7e-05	0.000698436	Up
ENSMUSG00000062661.6	Ncs1	10888.4	10810.9	7023.12	4285.1	4531.92	-1.11895	2.75e-05	0.000708097	Down
ENSMUSG00000068748.7	Ptprz1	1566.91	1423.42	1160.44	617.131	293.29	-1.60428	2.75e-05	0.000708097	Down
ENSMUSG00000104184.1	Gm37818	68.6185	54.2678	56.097	159.686	219.381	1.66447	2.77e-05	0.000712483	Up
ENSMUSG00000040260.8	Daam2	3566.75	3890.38	3331.72	5697.05	5890.44	0.687877	2.78e-05	0.000713933	Up
ENSMUSG00000032449.13	Slc25a36	4857.76	4647.46	4969.53	7750.15	7173.88	0.629091	2.8e-05	0.000718682	Up
ENSMUSG00000033278.10	Ptprm	1667.36	1688.53	1615.81	2523.75	2814.41	0.687477	2.85e-05	0.000731482	Up
ENSMUSG00000063430.9	Wscd2	1523.75	1222.36	491.673	279.75	194.745	-2.18633	2.89e-05	0.000740824	Down
ENSMUSG00000013846.9	St3gal1	3945.21	4669.7	4401.96	6795.64	7508.23	0.721117	2.9e-05	0.000741108	Up
ENSMUSG00000031434.15	Morc4	1059.7	1055.11	1352.93	2304.03	2026.05	0.906104	2.9e-05	0.000741108	Up
ENSMUSG00000032968.4	Inha	274.474	259.774	314.583	533.086	614.736	1.02174	2.9e-05	0.000741108	Up
ENSMUSG00000030092.14	Cntn6	101.159	77.3983	32.9982	4.80257	4.69264	-3.89711	2.92e-05	0.000743479	Down
ENSMUSG00000024738.6	Pga5	2.82963	0	0	24.0129	139.606	6.28861	2.96e-05	0.000751734	Up
ENSMUSG00000025981.13	Coq10b	1184.91	1005.29	984.447	499.468	593.619	-0.953714	2.96e-05	0.000751734	Down
ENSMUSG00000057762.6	Gm6169	389.074	446.597	607.167	1080.58	1044.11	1.1453	2.96e-05	0.000751734	Up
ENSMUSG00000038903.13	Ccdc68	87.0111	88.9636	111.094	381.805	219.381	1.65381	2.98e-05	0.000755557	Up
ENSMUSG00000039405.7	Prss23	1972.25	1813.97	2208.68	1176.63	1078.13	-0.825553	3e-05	0.000759574	Down
ENSMUSG00000046607.6	Hrk	135.822	142.342	91.295	294.158	429.377	1.55139	3.05e-05	0.000773042	Up
ENSMUSG00000026442.14	Nfasc	3566.04	2595.07	741.36	420.225	362.507	-2.55587	3.06e-05	0.000774166	Down
ENSMUSG00000022270.16	Retreg1	340.263	436.811	343.181	734.794	762.554	1.00355	3.1e-05	0.000784266	Up
ENSMUSG00000073940.3	Hbb-bt	1505.36	2958.04	985.547	488.662	387.143	-2.05252	3.11e-05	0.000785023	Down
ENSMUSG00000022551.7	Cyc1	16047.5	17791.8	17834.4	11283.6	10371.9	-0.669699	3.11e-05	0.000785297	Down
ENSMUSG00000052271.7	Bhlha15	79.2296	60.4953	137.493	284.552	422.338	1.94059	3.17e-05	0.000797342	Up
ENSMUSG00000019731.13	Slc35e1	9530.9	9824.25	8091.16	5519.36	5381.29	-0.747333	3.23e-05	0.000813804	Down
ENSMUSG00000047497.10	Adamts12	1277.58	1484.8	922.85	2385.68	3072.51	1.15114	3.27e-05	0.000821086	Up
ENSMUSG00000002393.14	Nr2f6	19051.2	17678	14827.2	10237.9	8255.53	-0.894238	3.28e-05	0.000822333	Down
ENSMUSG00000031342.17	Gpm6b	3516.52	2694.71	676.463	428.63	232.286	-2.79685	3.29e-05	0.000825569	Down
ENSMUSG00000006931.15	P3h4	3067.32	3130.63	3340.52	4788.16	5206.49	0.65255	3.3e-05	0.000826015	Up
ENSMUSG00000025515.15	Muc2	2.82963	15.1238	18.699	66.0354	321.446	4.00607	3.36e-05	0.000840426	Up
ENSMUSG00000084883.2	Ccdc85c	14520.2	14482.4	13774.6	9449.06	7855.48	-0.720761	3.39e-05	0.000847053	Down
ENSMUSG00000020873.13	Slc35b1	4531.65	4117.24	5121.32	2762.68	2516.43	-0.798101	3.46e-05	0.000862432	Down
ENSMUSG00000093898.2	Gm3629	19.1	43.5922	12.0993	163.287	160.723	2.69556	3.46e-05	0.000862432	Up
ENSMUSG00000106896.1	G630022F23Rik	343.8	338.951	313.483	152.482	97.3723	-1.41143	3.48e-05	0.00086624	Down
ENSMUSG00000015882.17	Lcorl	1329.22	1430.53	1186.84	2281.22	2176.21	0.760152	3.51e-05	0.000874607	Up
ENSMUSG00000037171.6	Nodal	21.2222	25.7994	21.9988	84.045	125.528	2.18826	3.52e-05	0.000874607	Up
ENSMUSG00000045667.14	Smtnl2	1873.21	2351.31	3979.58	7496.82	6946.28	1.40132	3.54e-05	0.000878851	Up
ENSMUSG00000059898.9	Dsc3	5.65926	10.6756	13.1993	87.647	63.3507	2.96079	3.54e-05	0.000878851	Up
ENSMUSG00000027540.13	Ptpn1	9997.08	9950.58	10776.1	6804.04	6096.92	-0.666876	3.55e-05	0.000879133	Down
ENSMUSG00000034714.9	Ttyh2	1385.81	1161.86	642.365	383.005	268.654	-1.70727	3.57e-05	0.000883854	Down
ENSMUSG00000021361.7	Tmem14c	8019.17	10311.8	10337.2	5555.38	4477.95	-0.929617	3.59e-05	0.000885451	Down
ENSMUSG00000100096.1	Gm28760	4.24444	3.55854	5.4997	103.255	29.329	3.91156	3.58e-05	0.000885451	Up
ENSMUSG00000023805.16	Synj2	403.222	562.25	436.676	949.709	949.087	1.02274	3.6e-05	0.00088836	Up
ENSMUSG00000038543.13	BC028528	143.604	111.205	128.693	338.581	282.732	1.27956	3.61e-05	0.000889716	Up
ENSMUSG00000032939.14	Nup93	12520.4	13492.2	14311.3	8752.69	7783.92	-0.700961	3.63e-05	0.000894132	Down
ENSMUSG00000051367.8	Six1	4818.15	4406.37	3126.03	2086.72	1556.78	-1.17647	3.64e-05	0.00089484	Down
ENSMUSG00000026483.13	Fam129a	207.978	260.663	175.99	446.639	648.758	1.34888	3.65e-05	0.000897285	Up
ENSMUSG00000050910.5	Cdr2l	5584.27	5094.06	3706.8	2486.53	1840.69	-1.14832	3.71e-05	0.000909463	Down
ENSMUSG00000000031.16	H19	71257.1	77359.2	117124	196572	182490	1.09739	3.75e-05	0.000919467	Up
ENSMUSG00000069170.14	Adgrv1	4849.98	4396.58	2681.65	1767.35	1258.8	-1.39412	3.77e-05	0.000922694	Down
ENSMUSG00000054320.16	Lrrc36	47.3963	45.3714	61.5967	0	4.69264	-4.44345	3.78e-05	0.000923559	Down
ENSMUSG00000030223.14	Ptpro	478.207	344.289	64.8965	25.2135	22.2901	-3.64007	3.81e-05	0.000929824	Down
ENSMUSG00000000552.9	Zfp385a	9090.18	9318.94	8222.05	5733.07	4811.13	-0.75178	3.9e-05	0.000952645	Down
ENSMUSG00000030222.13	Rerg	323.992	237.533	337.682	623.134	679.26	1.11984	3.93e-05	0.000959221	Up
ENSMUSG00000023473.12	Celsr3	2821.14	2074.63	697.362	431.031	224.074	-2.50934	3.96e-05	0.00096335	Down
ENSMUSG00000068099.4	1500009C09Rik	61.5444	18.6824	26.3986	0	0	-7.35095	3.96e-05	0.00096335	Down
ENSMUSG00000030603.16	Psmc4	16413.3	16688.7	19301.8	10887.4	10640.6	-0.698436	3.97e-05	0.000963691	Down
ENSMUSG00000062075.13	Lmnb2	14634.1	15232.3	14567.6	10008.6	8721.28	-0.661379	3.98e-05	0.000965989	Down
ENSMUSG00000007950.9	Abhd8	6707.63	6537.94	5056.43	3492.67	2911.78	-0.930064	4.03e-05	0.000976041	Down
ENSMUSG00000027611.12	Procr	206.563	245.54	169.391	793.625	419.992	1.54933	4.04e-05	0.000978521	Up
ENSMUSG00000085541.1	Gm16010	192.415	290.021	79.1957	26.4141	23.4632	-2.90989	4.04e-05	0.000978521	Down
ENSMUSG00000078627.9	10-3??	5.65926	5.33782	13.1993	56.4302	91.5065	3.22472	4.08e-05	0.000986845	Up
ENSMUSG00000006494.11	Pdk1	7772.28	7107.3	11128.1	16190.7	20821.3	1.09412	4.13e-05	0.000997031	Up
ENSMUSG00000052951.5	C130021I20Rik	3665.78	3167.1	1208.83	752.803	592.446	-1.99498	4.13e-05	0.000997031	Down
ENSMUSG00000024134.11	Six2	4246.56	3421.54	1882	1037.36	1140.31	-1.54806	4.21e-05	0.00101292	Down
ENSMUSG00000046329.14	Slc25a23	5372.05	4868.98	4456.96	3048.43	2739.33	-0.759787	4.21e-05	0.00101292	Down
ENSMUSG00000042742.7	Bmt2	2901.08	2630.65	2963.24	4316.31	4779.46	0.683617	4.24e-05	0.00101878	Up
ENSMUSG00000049265.7	Kcnk3	254.667	384.323	369.58	729.991	769.593	1.15918	4.25e-05	0.0010198	Up
ENSMUSG00000054555.11	Adam12	1981.45	2330.85	2239.48	4055.77	3413.9	0.774332	4.25e-05	0.0010198	Up
ENSMUSG00000048138.9	Dmrt2	717.311	1229.48	859.053	403.416	305.022	-1.40066	4.26e-05	0.0010213	Down
ENSMUSG00000020101.14	Vsir	564.511	635.2	749.059	1350.72	1153.22	0.947858	4.28e-05	0.00102433	Up
ENSMUSG00000028953.10	Abcf2	15990.9	16822.1	19517.3	10721.7	10287.4	-0.731606	4.28e-05	0.00102433	Down
ENSMUSG00000019975.12	Ikbip	1228.06	1084.47	1312.23	1954.65	2306.43	0.818582	4.35e-05	0.00103754	Up
ENSMUSG00000033088.18	Triobp	6515.22	6526.37	7730.38	11403.7	11079.3	0.699302	4.35e-05	0.00103754	Up
ENSMUSG00000009214.9	Mymk	53.7629	67.6123	10.9994	0	0	-7.66207	4.36e-05	0.0010392	Down
ENSMUSG00000043670.4	Diras1	324.7	220.63	133.093	48.0257	50.4459	-2.202	4.39e-05	0.00104654	Down
ENSMUSG00000058571.11	Gpc6	1932.64	1964.32	1512.42	3034.03	3687.24	0.897819	4.43e-05	0.00105393	Up
ENSMUSG00000068263.11	Efcc1	229.907	197.499	57.1969	19.2103	15.2511	-3.23167	4.46e-05	0.00106044	Down
ENSMUSG00000044149.6	Nkrf	1740.22	1750.8	1520.12	989.33	979.589	-0.76318	4.47e-05	0.00106069	Down
ENSMUSG00000056043.5	Rgs9bp	406.052	242.871	475.174	871.667	1176.68	1.45139	4.47e-05	0.00106069	Up
ENSMUSG00000029762.6	Akr1b8	1095.07	1129.84	901.951	553.497	559.598	-0.905822	4.53e-05	0.00107302	Down
ENSMUSG00000039838.11	Slc45a1	148.555	135.225	63.7965	20.4109	14.0779	-2.75215	4.55e-05	0.00107651	Down
ENSMUSG00000030031.14	Kbtbd8	1512.44	1494.59	1680.71	937.702	927.97	-0.743868	4.56e-05	0.00107708	Down
ENSMUSG00000028150.14	Rorc	19.8074	7.11709	29.6984	120.064	146.645	2.83005	4.56e-05	0.00107769	Up
ENSMUSG00000046550.8	Spin2c	634.544	733.95	833.755	1808.17	1264.67	1.06636	4.59e-05	0.00108198	Up
ENSMUSG00000027967.8	Neurog2	3349.57	3481.15	1714.81	1121.4	839.983	-1.53864	4.6e-05	0.00108365	Down
ENSMUSG00000031303.8	Map3k15	200.904	204.616	285.984	515.076	525.576	1.17771	4.62e-05	0.00108625	Up
ENSMUSG00000038827.11	Fam206a	4315.89	4707.06	3684.8	1958.25	2510.56	-0.92287	4.62e-05	0.00108625	Down
ENSMUSG00000050931.7	Sgms2	123.796	111.205	171.591	404.617	315.58	1.41313	4.7e-05	0.00110235	Up
ENSMUSG00000080772.1	Gm12543	47.3963	37.3647	32.9982	146.478	129.048	1.80424	4.7e-05	0.00110235	Up
ENSMUSG00000104546.1	Gm43858	108.233	106.756	115.494	256.938	251.056	1.20624	4.7e-05	0.00110235	Up
ENSMUSG00000006456.10	Rbm14	19100	19874.5	16369.3	11546.6	10618.3	-0.735232	4.71e-05	0.00110325	Down
ENSMUSG00000027333.18	Smox	1493.34	1560.42	1484.92	868.065	957.299	-0.729094	4.72e-05	0.00110326	Down
ENSMUSG00000028024.14	Enpep	67.2037	54.2678	172.691	624.334	361.333	2.33488	4.73e-05	0.00110534	Up
ENSMUSG00000051285.17	Pcmtd1	499.429	557.802	995.446	1570.44	2334.59	1.51405	4.73e-05	0.00110534	Up
ENSMUSG00000023045.12	Soat2	87.0111	68.502	301.384	1064.97	720.321	2.55509	4.76e-05	0.00111065	Up
ENSMUSG00000073209.4	Klf14	119.552	195.72	168.291	463.448	377.758	1.38607	4.82e-05	0.00112191	Up
ENSMUSG00000071497.3	Nutf2-ps1	4914.36	5181.24	5529.4	3322.18	3311.83	-0.650789	4.82e-05	0.00112266	Down
ENSMUSG00000019539.11	Rcn3	6545.64	7577.03	10469.2	15741.6	17909.5	1.03758	4.85e-05	0.00112709	Up
ENSMUSG00000018659.12	Pnpo	3379.28	5990.81	5683.39	2109.53	2110.52	-1.24964	4.93e-05	0.00114496	Down
ENSMUSG00000097910.2	5033428I22Rik	106.818	128.108	237.587	832.046	403.567	1.97527	4.96e-05	0.00115158	Up
ENSMUSG00000029311.16	Hsd17b11	1170.76	1095.14	746.859	2019.48	2194.98	1.06826	5e-05	0.00115802	Up
ENSMUSG00000020923.17	Ubtf	22144	20952.7	22303.5	14326.1	14734.9	-0.585243	5.04e-05	0.00116642	Down
ENSMUSG00000028864.7	Hgf	255.374	236.643	138.592	504.27	672.221	1.48157	5.11e-05	0.00118264	Up
ENSMUSG00000032028.15	Nxpe2	147.141	245.54	61.5967	16.809	17.5974	-3.1393	5.15e-05	0.00119113	Down
ENSMUSG00000021364.16	Elovl2	4516.09	4669.7	4106.08	2839.52	2713.52	-0.674375	5.17e-05	0.0011938	Down
ENSMUSG00000025283.15	Sat1	918.922	1210.79	1005.35	1857.39	1919.29	0.853844	5.19e-05	0.00119587	Up
ENSMUSG00000039680.9	Mrps6	3065.2	2947.36	3140.33	1895.82	2002.59	-0.646303	5.19e-05	0.00119587	Down
ENSMUSG00000000325.15	Arvcf	10773.1	10948.8	8448.64	5916.77	4598.79	-0.935743	5.21e-05	0.0011982	Down
ENSMUSG00000020728.17	Cep112	418.078	343.4	444.376	731.192	858.754	0.984432	5.23e-05	0.00120278	Up
ENSMUSG00000027314.6	Dll4	1126.19	1272.18	1030.64	2030.29	1899.35	0.78121	5.28e-05	0.0012122	Up
ENSMUSG00000041781.9	Cpsf2	10019	9882.08	8974.41	6353.8	5902.17	-0.651481	5.28e-05	0.0012122	Down
ENSMUSG00000041272.11	Tox	1605.81	1455.44	463.075	230.523	272.173	-2.22513	5.34e-05	0.00122331	Down
ENSMUSG00000036427.5	Gpi1	42640.4	36287.4	61814.4	91098.8	115067	1.13573	5.35e-05	0.00122495	Up
ENSMUSG00000003299.10	Mrpl4	4781.36	4827.17	4884.83	3263.35	3071.33	-0.609067	5.4e-05	0.00123584	Down
ENSMUSG00000020866.17	Cacna1g	5979.71	5078.04	3727.7	2502.14	1780.86	-1.20274	5.46e-05	0.00124706	Down
ENSMUSG00000024579.7	Pcyox1l	3281.66	3270.3	3270.12	2189.97	1980.3	-0.650966	5.47e-05	0.00124802	Down
ENSMUSG00000026959.13	Grin1	74.2777	80.0672	83.5955	189.702	218.208	1.36468	5.53e-05	0.00126044	Up
ENSMUSG00000038602.7	Slc35f1	1644.01	1389.61	830.455	470.652	486.862	-1.42851	5.57e-05	0.00126931	Down
ENSMUSG00000059208.14	Hnrnpm	60937.5	63794	66433.1	43358.8	38816.4	-0.63307	5.64e-05	0.00128445	Down
ENSMUSG00000006010.14	BC003331	959.244	762.418	953.648	1659.29	1542.71	0.844222	5.67e-05	0.00128736	Up
ENSMUSG00000044786.6	Zfp36	448.496	414.57	621.466	1006.14	1086.35	1.08178	5.67e-05	0.00128736	Up
ENSMUSG00000070044.15	Fam149a	2020.35	2059.51	1915	1277.48	1223.61	-0.676395	5.69e-05	0.00129162	Down
ENSMUSG00000078202.3	Nrarp	12709.3	12248.5	4715.44	3240.54	1689.35	-2.00466	5.77e-05	0.00130788	Down
ENSMUSG00000027950.7	Chrnb2	1635.53	1341.57	393.779	244.931	161.896	-2.46631	5.81e-05	0.00131548	Down
ENSMUSG00000021238.11	Aldh6a1	1652.5	1398.51	1285.83	2511.75	2514.08	0.796976	5.85e-05	0.00131899	Up
ENSMUSG00000027577.14	Chrna4	3559.67	3255.18	971.247	558.299	584.234	-2.18395	5.84e-05	0.00131899	Down
ENSMUSG00000048349.9	Pou4f1	2273.61	1580.88	404.778	261.74	141.952	-2.81484	5.85e-05	0.00131899	Down
ENSMUSG00000049551.2	Fzd9	898.407	1054.22	1257.23	525.882	302.675	-1.36859	5.84e-05	0.00131899	Down
ENSMUSG00000062627.9	Mysm1	1560.54	1642.27	1500.32	2784.29	2376.82	0.718861	5.84e-05	0.00131899	Up
ENSMUSG00000033491.13	Prss35	340.263	397.667	1087.84	2081.92	2830.84	2.01432	5.86e-05	0.00131912	Up
ENSMUSG00000027996.13	Sfrp2	11505.3	13287.6	9924.76	6848.47	5932.67	-0.856746	5.97e-05	0.00134322	Down
ENSMUSG00000039116.5	Adgrg6	560.974	601.394	177.09	88.8476	79.7749	-2.406	6.18e-05	0.00138806	Down
ENSMUSG00000028354.13	Fmn2	2097.46	2171.6	1241.83	794.826	710.935	-1.28731	6.22e-05	0.0013958	Down
ENSMUSG00000024590.8	Lmnb1	65495.3	66602.6	56657.9	40623.8	37667.8	-0.684643	6.24e-05	0.00139908	Down
ENSMUSG00000064347.1	mt-Ta	55.1778	74.7294	167.191	372.199	483.342	2.11748	6.28e-05	0.00140752	Up
ENSMUSG00000020407.13	Upp1	382	365.64	816.156	1701.31	1461.76	1.60285	6.31e-05	0.00141103	Up
ENSMUSG00000026958.13	Dpp7	670.622	600.504	747.959	1176.63	1200.14	0.820951	6.32e-05	0.00141202	Up
ENSMUSG00000074743.4	Thbd	1139.63	1050.66	750.159	457.445	441.108	-1.12634	6.34e-05	0.00141521	Down
ENSMUSG00000009646.13	Pla2g12b	50.2259	40.9233	201.289	660.354	598.312	2.69651	6.46e-05	0.00144225	Up
ENSMUSG00000001419.17	Mef2d	3848.29	4232.89	3888.29	6261.35	5964.35	0.615525	6.47e-05	0.00144318	Up
ENSMUSG00000023988.8	Bysl	8063.73	8769.14	12184	5023.49	4547.17	-1.01513	6.54e-05	0.00145655	Down
ENSMUSG00000026989.5	Dapl1	21.9296	28.4684	25.2986	0	0	-6.85196	6.55e-05	0.00145655	Down
ENSMUSG00000025504.13	Eps8l2	712.359	734.839	492.773	1541.63	1225.95	1.09639	6.59e-05	0.00146437	Up
ENSMUSG00000090122.3	Kcne1l	661.426	663.669	310.183	169.291	154.857	-1.75109	6.6e-05	0.00146554	Down
ENSMUSG00000039347.7	Atp6v0e2	2432.77	2311.27	1839.1	1245.07	1123.89	-0.890033	6.61e-05	0.00146631	Down
ENSMUSG00000070327.14	Rnf213	1370.25	1647.61	1117.54	2508.14	2823.8	0.951214	6.64e-05	0.00147125	Up
ENSMUSG00000049641.14	Vgll2	613.322	606.732	1087.84	292.957	156.03	-1.77635	6.76e-05	0.00149756	Down
ENSMUSG00000055116.8	Arntl	749.144	647.655	524.672	258.138	316.753	-1.15691	6.77e-05	0.00149786	Down
ENSMUSG00000001542.7	Ell2	875.77	1612.91	1371.63	493.464	533.788	-1.32447	6.79e-05	0.0015011	Down
ENSMUSG00000063415.12	Cyp26b1	4140.45	4060.3	4667.05	2280.02	2748.72	-0.770363	6.8e-05	0.0015011	Down
ENSMUSG00000031959.15	Wdr59	2209.94	1981.22	2216.38	3435.04	3283.68	0.653391	6.81e-05	0.00150153	Up
ENSMUSG00000026885.13	Ttll11	305.6	298.028	213.388	109.259	92.6797	-1.43356	6.85e-05	0.00150904	Down
ENSMUSG00000021668.15	Polk	578.659	652.103	478.474	1084.18	1072.27	0.919305	6.87e-05	0.0015121	Up
ENSMUSG00000031340.8	Gabre	146.433	102.308	87.9952	261.74	455.186	1.67128	6.89e-05	0.00151461	Up
ENSMUSG00000026398.14	Nr5a2	120.259	127.218	128.693	327.776	254.576	1.21619	6.9e-05	0.00151579	Up
ENSMUSG00000048200.12	Cracr2b	220.004	261.553	185.89	467.05	491.554	1.10579	6.96e-05	0.00152665	Up
ENSMUSG00000085355.2	3010003L21Rik	523.481	629.862	489.473	277.349	192.398	-1.2218	6.99e-05	0.00153244	Down
ENSMUSG00000028680.14	Plk3	2893.3	2773.89	807.356	486.26	473.957	-2.16868	7.04e-05	0.00153973	Down
ENSMUSG00000041740.16	Rnf10	39037.6	38386	37966.6	26491	22586.9	-0.648423	7.04e-05	0.00153973	Down
ENSMUSG00000078317.6	F8a	967.026	839.816	721.561	451.442	351.948	-1.0701	7.04e-05	0.00153973	Down
ENSMUSG00000061451.13	Tmem151a	174.022	150.349	119.893	303.763	629.987	1.6545	7.06e-05	0.00154123	Up
ENSMUSG00000023307.13	5-3??	8557.5	8983.55	9293.4	5821.92	6006.58	-0.596783	7.07e-05	0.00154162	Down
ENSMUSG00000038569.13	Rad9b	212.93	177.927	329.982	571.506	703.896	1.41083	7.08e-05	0.00154369	Up
ENSMUSG00000022180.7	Slc7a8	229.907	165.472	362.98	1099.79	588.927	1.74166	7.12e-05	0.00155139	Up
ENSMUSG00000020774.9	Aspa	0	0	0	31.2167	28.1559	7.51125	7.16e-05	0.00155842	Up
ENSMUSG00000026447.16	Pik3c2b	7061.34	6706.08	3827.79	2645.02	1972.08	-1.34533	7.23e-05	0.00157209	Down
ENSMUSG00000071855.4	Ccdc112	599.881	685.02	669.864	1110.59	1093.39	0.758769	7.27e-05	0.00157819	Up
ENSMUSG00000003721.14	Insig2	1216.74	1279.3	1268.23	1927.03	1986.16	0.641144	7.28e-05	0.00158023	Up
ENSMUSG00000017309.11	Cd300lg	30.4185	23.1305	21.9988	0	0	-6.85198	7.32e-05	0.00158507	Down
ENSMUSG00000021071.16	Trim9	1794.69	1545.3	522.472	304.963	288.598	-2.11763	7.32e-05	0.00158507	Down
ENSMUSG00000023952.13	Gtpbp2	2958.38	2539.02	3027.04	4807.38	4446.28	0.703429	7.33e-05	0.00158507	Up
ENSMUSG00000039725.6	Trp53rka	4721.24	4662.58	5088.32	3176.9	3098.32	-0.620471	7.36e-05	0.00159093	Down
ENSMUSG00000018599.5	Mief2	1232.3	1209.02	1173.64	739.596	737.918	-0.706068	7.4e-05	0.00159223	Down
ENSMUSG00000021087.18	Rtn1	2872.07	2678.69	1467.32	984.527	729.706	-1.44896	7.39e-05	0.00159223	Down
ENSMUSG00000041895.15	Wipi1	2125.05	1696.54	1476.12	3360.6	3228.54	0.899042	7.38e-05	0.00159223	Up
ENSMUSG00000042129.8	Rassf4	3474.78	2999.85	857.953	511.474	518.537	-2.24697	7.39e-05	0.00159223	Down
ENSMUSG00000020263.14	Appl2	1774.88	1503.49	1739.01	2671.43	2787.43	0.706593	7.43e-05	0.00159725	Up
ENSMUSG00000042699.11	Dhx9	47276.7	48095.5	43412.4	31321.2	29068.6	-0.615525	7.47e-05	0.00160545	Down
ENSMUSG00000026525.9	Opn3	1099.31	1256.17	1032.84	660.354	591.273	-0.852093	7.54e-05	0.00161778	Down
ENSMUSG00000022269.13	11-3??	99.7444	139.673	76.9958	19.2103	23.4632	-2.30637	7.55e-05	0.00161888	Down
ENSMUSG00000041695.2	Kcnj2	401.807	273.118	204.589	662.755	984.282	1.48758	7.6e-05	0.00162756	Up
ENSMUSG00000025354.5	Dnajc14	3075.81	3828.99	3959.79	7819.79	5797.76	0.910982	7.62e-05	0.00162982	Up
ENSMUSG00000029372.7	Ppbp	219.296	246.429	15.3992	4.80257	4.69264	-5.07957	7.63e-05	0.00162982	Down
ENSMUSG00000034903.18	Cobll1	766.122	970.593	1284.73	2143.15	2126.94	1.08507	7.63e-05	0.00162982	Up
ENSMUSG00000023272.3	Creld2	4840.79	4863.64	5618.5	3046.03	3256.69	-0.696501	7.68e-05	0.00163845	Down
ENSMUSG00000047909.11	Ankrd16	1275.46	1070.23	1224.23	1927.03	2023.7	0.73106	7.78e-05	0.00165803	Up
ENSMUSG00000055862.7	Izumo4	55.1778	78.288	70.3962	224.52	172.455	1.54945	7.79e-05	0.00166054	Up
ENSMUSG00000028546.17	Elavl4	3116.84	2628.87	762.259	513.875	367.199	-2.30025	7.83e-05	0.00166583	Down
ENSMUSG00000029370.10	Rassf6	20.5148	26.6891	30.7983	92.4495	120.836	2.04473	7.85e-05	0.00166995	Up
ENSMUSG00000021559.14	Dapk1	6593.03	6713.19	7144.11	10006.2	12945.8	0.75152	7.88e-05	0.0016747	Up
ENSMUSG00000020869.8	Lrrc59	31538.3	34061.5	37255	22464	20363.7	-0.679003	7.9e-05	0.001676	Down
ENSMUSG00000020883.18	Fbxl20	4420.59	3923.3	3332.82	6381.42	7129.3	0.795159	8.07e-05	0.00171112	Up
ENSMUSG00000037400.17	Atp11b	3473.37	3495.38	3847.59	5812.31	5356.65	0.631419	8.14e-05	0.00172456	Up
ENSMUSG00000113421.1	Gm4166	23.3444	48.0403	17.599	0	0	-7.08718	8.18e-05	0.00173087	Down
ENSMUSG00000085645.1	Hoxb5os	501.552	830.92	823.855	1951.05	1431.26	1.23534	8.19e-05	0.00173215	Up
ENSMUSG00000023942.15	Slc29a1	2724.93	3008.75	2992.94	1894.61	1600.19	-0.735144	8.21e-05	0.00173533	Down
ENSMUSG00000000889.8	Dbh	427.981	224.188	24.1987	10.8058	5.8658	-4.75991	8.5e-05	0.00179283	Down
ENSMUSG00000025815.13	Dhtkd1	1017.96	846.934	1008.65	1721.72	1565	0.778747	8.5e-05	0.00179283	Up
ENSMUSG00000052316.9	Lrrc15	56.5926	35.5854	43.9976	165.689	139.606	1.74509	8.53e-05	0.00179602	Up
ENSMUSG00000022218.16	Tgm1	106.111	112.984	229.888	554.697	430.55	1.72336	8.58e-05	0.00180515	Up
ENSMUSG00000037660.5	Gdf7	274.474	288.242	304.683	116.462	140.779	-1.16756	8.6e-05	0.00180859	Down
ENSMUSG00000040966.9	Slc22a2	0	8.00672	8.79952	114.061	113.797	4.38229	8.61e-05	0.00180859	Up
ENSMUSG00000066878.4	Gm10184	4153.19	4079.87	2001.89	1243.87	1264.67	-1.44388	8.73e-05	0.0018312	Down
ENSMUSG00000028082.13	Sh3d19	3761.99	3794.3	3781.59	5875.95	5429.39	0.580814	8.8e-05	0.00184434	Up
ENSMUSG00000104443.1	4932442E05Rik	91.9629	84.5154	78.0958	192.103	241.671	1.35151	8.82e-05	0.00184785	Up
ENSMUSG00000056665.2	Them6	452.741	478.624	571.969	253.336	168.935	-1.24643	8.89e-05	0.00185872	Down
ENSMUSG00000095362.7	Gm14325	422.322	370.089	463.075	739.596	808.308	0.887835	8.89e-05	0.00185872	Up
ENSMUSG00000024413.13	Npc1	4535.19	4144.81	3871.79	6711.6	6391.38	0.646737	8.9e-05	0.00186029	Up
ENSMUSG00000026856.14	Dolpp1	2501.39	2437.6	2514.46	1659.29	1528.63	-0.64035	8.97e-05	0.00187246	Down
ENSMUSG00000029594.12	Rbm19	6532.2	7656.21	8667.53	4503.61	4258.57	-0.798097	9.04e-05	0.00188481	Down
ENSMUSG00000027359.16	Slc27a2	78.5222	89.8532	50.5973	326.575	185.359	1.80609	9.05e-05	0.00188498	Up
ENSMUSG00000067106.6	Gm5529	430.811	429.694	356.381	206.511	168.935	-1.11283	9.06e-05	0.00188507	Down
ENSMUSG00000039275.9	Foxk2	17421.3	16019.7	16252.7	11281.2	9677.4	-0.660589	9.11e-05	0.0018936	Down
ENSMUSG00000038591.3	Colec10	159.167	69.3916	312.383	876.47	782.498	2.2042	9.14e-05	0.00189997	Up
ENSMUSG00000023990.18	Tfeb	199.489	247.319	200.189	510.273	409.433	1.09223	9.24e-05	0.0019172	Up
ENSMUSG00000103532.1	Gm4430	94.0851	83.6258	91.295	10.8058	23.4632	-2.38593	9.24e-05	0.0019172	Down
ENSMUSG00000024764.9	Naa40	11419	11596.4	12445.8	7817.39	7938.78	-0.585304	9.27e-05	0.00191898	Down
ENSMUSG00000050840.8	Cdh20	404.637	358.523	547.77	194.504	140.779	-1.3813	9.27e-05	0.00191898	Down
ENSMUSG00000000317.11	Bcl6b	996.737	922.553	769.958	2123.94	1478.18	1.00588	9.3e-05	0.00192034	Up
ENSMUSG00000001229.8	Dpp9	9513.92	10010.2	9893.96	6764.42	6012.45	-0.618192	9.29e-05	0.00192034	Down
ENSMUSG00000062545.4	Tlr12	79.937	88.074	70.3962	267.743	179.494	1.49072	9.3e-05	0.00192034	Up
ENSMUSG00000046691.13	Chtf8	28386.1	29783.2	28470.9	20035.1	19196.4	-0.558061	9.39e-05	0.00193751	Down
ENSMUSG00000039349.5	C130074G19Rik	1120.53	927.89	984.447	1703.71	1677.62	0.741302	9.48e-05	0.00195285	Up
ENSMUSG00000028899.11	Taf12	2979.6	2882.42	3016.04	1990.67	1774.99	-0.652388	9.57e-05	0.00196944	Down
ENSMUSG00000030492.16	Slc7a9	12.0259	28.4684	113.294	501.869	424.684	3.18571	9.59e-05	0.00197247	Up
ENSMUSG00000071267.11	Zfp942	316.211	499.086	460.875	916.091	911.546	1.10464	9.64e-05	0.00198001	Up
ENSMUSG00000112117.1	RMST_1	253.959	118.322	139.692	576.309	472.784	1.61646	9.65e-05	0.00198107	Up
ENSMUSG00000054013.6	Tmem179	161.289	153.907	112.194	38.4206	45.7533	-1.76121	9.68e-05	0.00198582	Down
ENSMUSG00000019863.7	Qrsl1	1587.42	1516.83	1656.51	1020.55	910.373	-0.716853	9.72e-05	0.00199032	Down
ENSMUSG00000030894.5	Tpp1	2930.08	2708.05	3399.92	5339.26	4759.51	0.745285	9.74e-05	0.00199032	Up
ENSMUSG00000032131.16	Abcg4	616.152	741.957	210.089	81.6437	123.182	-2.35231	9.74e-05	0.00199032	Down
ENSMUSG00000054256.11	Msi1	35100.1	34838.1	20671.2	13269.5	14059.2	-1.14432	9.73e-05	0.00199032	Down
ENSMUSG00000046160.6	Olig1	155.63	247.319	162.791	56.4302	22.2901	-2.26153	9.8e-05	0.00200212	Down
ENSMUSG00000063683.12	Glyat	0	0	0	34.8187	23.4632	7.48442	9.81e-05	0.00200222	Up
ENSMUSG00000019971.10	Cep290	287.915	409.233	382.779	832.046	679.26	1.07124	9.85e-05	0.00200632	Up
ENSMUSG00000050107.2	Haspin	2233.28	2208.08	2348.37	1488.8	1250.59	-0.724488	9.85e-05	0.00200632	Down
ENSMUSG00000020946.13	Gosr2	8359.43	9606.29	8069.16	5394.49	5475.14	-0.675205	0.000100063	0.00203597	Down
ENSMUSG00000021843.17	Ktn1	6120.49	7135.77	7343.2	11055.5	10684	0.662814	0.000100241	0.00203776	Up
ENSMUSG00000096696.1	Zfp960	44.5666	103.198	96.7947	342.183	252.23	1.87137	0.000100357	0.00203828	Up
ENSMUSG00000028525.16	Pde4b	813.518	455.494	713.861	1602.86	1410.14	1.18822	0.000101553	0.00206072	Up
ENSMUSG00000002985.16	Apoe	2451.87	3280.09	6872.43	12960.9	12818	1.61746	0.000103124	0.0020849	Up
ENSMUSG00000024778.12	Fas	29.0037	64.0538	54.997	136.873	350.775	2.30945	0.000103132	0.0020849	Up
ENSMUSG00000027230.9	Creb3l1	678.403	781.1	1274.83	2558.57	1923.98	1.29911	0.000103205	0.0020849	Up
ENSMUSG00000036218.15	Pdzrn4	239.811	177.927	94.5949	39.6212	28.1559	-2.33663	0.000103171	0.0020849	Down
ENSMUSG00000042190.12	Cmklr1	378.463	375.426	338.782	755.205	612.39	0.907774	0.000103069	0.0020849	Up
ENSMUSG00000021256.5	Vash1	6374.45	5989.92	3441.71	2336.45	2084.71	-1.25321	0.000103481	0.00208861	Down
ENSMUSG00000020185.16	E2f7	7085.39	7127.76	5146.62	3619.94	3295.41	-0.900389	0.000103673	0.00209063	Down
ENSMUSG00000031391.18	L1cam	1527.29	1189.44	598.368	346.986	339.043	-1.68851	0.000104485	0.00210513	Down
ENSMUSG00000020256.14	Aldh1l2	227.785	277.566	131.993	461.047	1035.9	1.81532	0.000106084	0.00213545	Up
ENSMUSG00000044361.16	BC024139	656.474	685.909	596.168	298.96	132.567	-1.58306	0.000107072	0.00215342	Down
ENSMUSG00000037370.13	Enpp1	130.87	275.787	592.868	1515.21	1401.93	2.13243	0.000107233	0.00215476	Up
ENSMUSG00000029196.9	Tada2b	2839.53	2865.52	2604.66	1828.58	1611.92	-0.687429	0.000107407	0.00215632	Down
ENSMUSG00000037846.18	Rtkn2	1601.57	1661.84	1422.22	936.502	945.568	-0.731327	0.000107996	0.00216432	Down
ENSMUSG00000042379.8	Esm1	195.244	158.355	210.089	381.805	416.472	1.08791	0.000107965	0.00216432	Up
ENSMUSG00000035226.5	Rims4	473.963	406.564	265.086	139.275	63.3507	-1.91599	0.000108197	0.00216451	Down
ENSMUSG00000107062.1	Gm43580	154.215	193.051	139.692	45.6244	58.658	-1.63856	0.000108135	0.00216451	Down
ENSMUSG00000031176.8	Dynlt3	748.437	654.772	890.952	1470.79	1340.92	0.87921	0.000108372	0.00216609	Up
ENSMUSG00000025927.13	Tfap2b	3242.05	3164.44	1708.21	1177.83	919.758	-1.36719	0.000108858	0.0021739	Down
ENSMUSG00000032583.7	Mon1a	1112.04	1105.82	1050.44	663.956	669.875	-0.708273	0.000109303	0.00218087	Down
ENSMUSG00000028833.13	Ncdn	6647.5	6632.24	5064.13	3469.86	3477.25	-0.816019	0.000109534	0.00218355	Down
ENSMUSG00000014329.14	Bicc1	2359.91	2304.16	2331.87	3523.89	3420.94	0.574341	0.000111319	0.00221718	Up
ENSMUSG00000102205.1	9430092D12Rik	62.2518	81.8465	6.59964	0	0	-7.84857	0.000111705	0.00222292	Down
ENSMUSG00000105804.1	Gm43654	22.637	12.4549	10.9994	96.0515	77.4286	2.48011	0.000111817	0.00222319	Up
ENSMUSG00000061859.16	Patj	1929.1	1832.65	2122.88	3305.37	2975.14	0.679144	0.000113451	0.0022537	Up
ENSMUSG00000025938.16	Slco5a1	1549.93	1318.44	733.66	481.458	351.948	-1.52752	0.000113771	0.00225806	Down
ENSMUSG00000030870.12	Ubfd1	20208.5	20727.6	19569	14039.1	13331.8	-0.559469	0.000114176	0.00226412	Down
ENSMUSG00000039704.7	Lmbrd2	1714.75	1689.42	1502.52	2633.01	2532.85	0.658771	0.00011447	0.00226797	Up
ENSMUSG00000039419.17	Cntnap2	2359.2	1806.85	2600.26	1247.47	1053.5	-0.971061	0.00011502	0.00227686	Down
ENSMUSG00000061724.5	Gm2423	5067.86	4807.59	4349.16	3108.47	2687.71	-0.710443	0.000116608	0.00230628	Down
ENSMUSG00000020580.10	Rock2	3457.81	4288.05	4356.86	6885.69	6512.21	0.731875	0.000116792	0.00230792	Up
ENSMUSG00000001228.14	Uhrf1	44024.8	45230	46947.7	31165.1	25450.5	-0.681513	0.000117153	0.00231303	Down
ENSMUSG00000001802.16	Lrp3	8673.52	9027.14	9158.1	6168.9	5939.71	-0.564354	0.000117413	0.00231614	Down
ENSMUSG00000058655.8	Eif4b	52189	54865.6	66688.3	91749.5	99832.5	0.725991	0.000117798	0.00232171	Up
ENSMUSG00000112397.1	Gm10824	16.9778	35.5854	43.9976	141.676	147.818	2.18143	0.000118277	0.00232912	Up
ENSMUSG00000026833.18	Olfm1	6300.88	5640.29	4156.67	2855.13	2666.59	-0.958932	0.000119063	0.00234258	Down
ENSMUSG00000028051.10	Hcn3	653.644	613.849	413.578	248.533	225.247	-1.24355	0.00012023	0.00236143	Down
ENSMUSG00000032356.12	Rasgrf1	9.9037	11.5653	19.7989	70.8379	84.4676	2.51512	0.000120177	0.00236143	Up
ENSMUSG00000000120.6	Ngfr	6435.28	5734.59	2890.64	2055.5	1437.12	-1.52362	0.00012136	0.00237538	Down
ENSMUSG00000020361.13	Hspa4	43688	43523.7	46231.6	30768.9	30055.2	-0.548539	0.000121064	0.00237538	Down
ENSMUSG00000035364.1	4930524J08Rik	419.492	403.895	492.773	226.922	206.476	-1.0167	0.000121243	0.00237538	Down
ENSMUSG00000048217.11	Nags	11.3185	8.00672	7.69958	50.427	70.3896	2.73359	0.000121307	0.00237538	Up
ENSMUSG00000020658.10	Efr3b	3821.41	3613.7	2373.67	1654.49	1400.75	-1.09815	0.000123099	0.00240111	Down
ENSMUSG00000023947.7	Nfkbie	637.374	605.842	377.28	232.925	168.935	-1.42813	0.000122953	0.00240111	Down
ENSMUSG00000054793.8	Cadm4	4723.36	3646.62	1721.41	1159.82	927.97	-1.68839	0.000123096	0.00240111	Down
ENSMUSG00000097222.1	1010001N08Rik	44.5666	91.6325	158.391	361.394	478.65	2.10305	0.000122957	0.00240111	Up
ENSMUSG00000034031.5	Ccdc182	333.896	376.316	101.195	52.8283	23.4632	-2.82791	0.000123469	0.00240626	Down
ENSMUSG00000046718.8	Bst2	282.963	207.285	295.884	503.069	662.836	1.15406	0.000123809	0.00241082	Up
ENSMUSG00000103183.1	Gm37090	147.848	161.914	129.793	443.037	283.905	1.30941	0.000124707	0.00242621	Up
ENSMUSG00000023764.18	Sfi1	1290.31	1053.33	1361.73	2813.11	1987.33	0.958615	0.000124933	0.00242645	Up
ENSMUSG00000070462.4	Tlnrd1	13213	13393.5	9825.77	7140.22	5878.71	-0.899724	0.00012491	0.00242645	Down
ENSMUSG00000001418.13	Glmp	2517.66	2601.3	2612.36	3756.81	3899.59	0.571023	0.000125327	0.00243201	Up
ENSMUSG00000017697.3	Ada	668.5	684.13	677.563	391.41	272.173	-1.02853	0.000125617	0.0024346	Down
ENSMUSG00000037904.14	Ankrd9	784.515	669.006	560.97	309.766	344.909	-1.03773	0.000125676	0.0024346	Down
ENSMUSG00000112298.1	AC120406.1	24.7592	28.4684	12.0993	76.8412	187.706	2.59402	0.000125805	0.00243503	Up
ENSMUSG00000018654.17	Ikzf1	376.341	1415.41	311.283	93.6502	112.623	-2.7649	0.000127318	0.00246011	Down
ENSMUSG00000020609.14	Apob	592.1	427.915	1348.53	16870.2	4079.08	3.73003	0.000127316	0.00246011	Up
ENSMUSG00000039577.17	Nphp4	1549.93	1386.94	1488.22	943.706	830.598	-0.733683	0.000128405	0.00247899	Down
ENSMUSG00000043439.5	Epop	10073.5	10343.8	13892.2	6645.56	5157.21	-0.954449	0.000128605	0.00248074	Down
ENSMUSG00000078861.8	Zfp931	396.855	355.854	414.677	674.761	702.723	0.824178	0.000129607	0.00249795	Up
ENSMUSG00000015709.9	Arnt2	8815	8291.41	6085.97	4277.89	3969.98	-0.906744	0.000129857	0.00250062	Down
ENSMUSG00000040028.10	Elavl1	16393.5	15835.5	12763.7	8739.48	9104.9	-0.749329	0.00013156	0.00253127	Down
ENSMUSG00000021536.7	Adcy2	280.133	261.553	226.588	497.066	488.035	0.941487	0.00013214	0.00254028	Up
ENSMUSG00000024743.15	Syt7	2198.62	955.469	1030.64	471.853	402.394	-1.67466	0.000134281	0.00257925	Down
ENSMUSG00000057101.8	Zfp180	3780.38	3383.29	842.554	380.604	642.892	-2.38281	0.000134582	0.00258284	Down
ENSMUSG00000032548.14	Slco2a1	130.87	103.198	86.8953	499.468	222.901	1.75229	0.000135315	0.0025947	Up
ENSMUSG00000022512.2	Cldn1	365.729	329.165	349.781	729.991	579.541	0.910515	0.000135936	0.00260439	Up
ENSMUSG00000026571.12	Dcaf6	1262.01	1200.12	1135.14	1903.02	1850.07	0.64564	0.000137173	0.00262589	Up
ENSMUSG00000054690.17	Emcn	1677.26	1638.71	1326.53	920.893	767.247	-0.875072	0.000138317	0.00264417	Down
ENSMUSG00000081208.1	Gm11400	58.7148	52.4885	74.7959	200.507	157.204	1.53236	0.000138362	0.00264417	Up
ENSMUSG00000022682.7	Rrn3	11438.1	11826.8	10232.7	6910.9	7442.53	-0.637755	0.000138516	0.00264489	Down
ENSMUSG00000010936.11	Vac14	6441.65	6914.25	6093.67	4325.92	4130.7	-0.616689	0.000138984	0.00265159	Down
ENSMUSG00000039959.13	Hip1	20420.7	20085.3	18124.8	13300.7	12042.5	-0.625141	0.000140984	0.00268747	Down
ENSMUSG00000024165.8	Jpt2	30422	34195.8	34015.7	22295.9	20937.4	-0.604951	0.000141693	0.00269872	Down
ENSMUSG00000032245.12	Cln6	1382.27	1927.84	2176.78	4791.77	3172.23	1.12287	0.000143004	0.00272009	Up
ENSMUSG00000038742.7	Angptl6	262.448	233.974	538.971	1165.82	905.68	1.58761	0.000143055	0.00272009	Up
ENSMUSG00000015970.19	Chdh	26.8815	21.3513	61.5967	202.909	152.511	2.29052	0.000143929	0.00273211	Up
ENSMUSG00000021240.6	Abcd4	811.396	854.051	1006.45	1658.09	1438.29	0.798547	0.000143915	0.00273211	Up
ENSMUSG00000053279.7	Aldh1a1	638.789	622.745	63.7965	33.618	41.0606	-3.5652	0.000144125	0.00273354	Down
ENSMUSG00000032776.9	Mctp2	70.7407	46.2611	84.6954	282.151	172.455	1.75961	0.000144522	0.00273878	Up
ENSMUSG00000027896.15	Slc16a4	123.089	97.86	140.792	337.381	258.095	1.30562	0.000146222	0.00276579	Up
ENSMUSG00000034171.13	Faah	108.941	99.6392	152.892	309.766	286.251	1.31044	0.000146313	0.00276579	Up
ENSMUSG00000047143.3	Dmrta2	2384.67	2155.59	1372.73	883.673	882.217	-1.15903	0.00014621	0.00276579	Down
ENSMUSG00000027568.9	Ntsr1	70.0333	62.2745	67.0964	141.676	360.16	1.91634	0.00014754	0.00278664	Up
ENSMUSG00000081683.5	Fzd10	9653.99	9618.75	6546.84	4774.96	3640.32	-1.03254	0.000150125	0.00283312	Down
ENSMUSG00000031027.15	Stk33	242.641	143.231	65.9964	25.2135	9.38529	-3.12625	0.00015036	0.00283519	Down
ENSMUSG00000028736.13	Pax7	2647.82	2394.9	1289.13	893.279	483.342	-1.61694	0.000150718	0.00283957	Down
ENSMUSG00000000184.12	Ccnd2	70981.9	67538.5	49215.7	33056.1	35054	-0.87782	0.000151826	0.00285784	Down
ENSMUSG00000016637.6	Ift27	2140.61	2053.28	2277.98	1401.15	1360.87	-0.643326	0.00015194	0.00285784	Down
ENSMUSG00000074259.10	Gramd2	24.0518	40.0336	43.9976	172.893	111.45	1.9887	0.000152681	0.00286939	Up
ENSMUSG00000026199.17	Ankzf1	1946.78	1887.81	2473.77	3457.85	3842.1	0.796038	0.000153051	0.00287396	Up
ENSMUSG00000028527.18	Ak4	2731.3	2676.03	2455.07	1540.43	1739.8	-0.67639	0.000153254	0.00287538	Down
ENSMUSG00000021636.15	Marveld2	448.496	416.35	482.874	729.991	949.087	0.902704	0.000153834	0.00288183	Up
ENSMUSG00000032359.14	Ctsh	164.118	198.389	675.363	2116.73	1225.95	2.27429	0.000153852	0.00288183	Up
ENSMUSG00000014164.15	Klhl3	636.666	443.928	465.275	1032.55	996.013	0.975506	0.000157747	0.00295136	Up
ENSMUSG00000032279.11	Idh3a	6588.79	6906.25	7215.61	4616.47	4653.93	-0.574608	0.000157825	0.00295136	Down
ENSMUSG00000059555.6	Tor4a	352.996	407.453	511.472	924.495	780.152	1.00934	0.000159546	0.00298109	Up
ENSMUSG00000032306.14	Mpi	3041.85	2863.74	3295.42	2006.27	1614.27	-0.760555	0.000161826	0.0030212	Down
ENSMUSG00000087143.9	A830082K12Rik	1455.14	1400.29	1294.63	729.991	883.39	-0.778328	0.000162335	0.0030282	Down
ENSMUSG00000029121.15	Crmp1	18128	14638.1	8429.94	5957.59	2988.04	-1.61835	0.000162927	0.00303674	Down
ENSMUSG00000006930.15	Hap1	2004.08	1611.13	875.552	587.115	294.463	-1.76441	0.000163066	0.00303683	Down
ENSMUSG00000006313.5	Upk1a	133.7	162.803	199.089	325.374	534.961	1.38364	0.000164093	0.00305345	Up
ENSMUSG00000059824.12	Dbp	719.433	841.596	1084.54	1590.85	1854.77	0.96731	0.000165079	0.00306928	Up
ENSMUSG00000029674.13	Limk1	4069.71	3434	2936.84	2049.5	1750.36	-0.873548	0.000165245	0.00306984	Down
ENSMUSG00000052013.14	Btla	39.6148	24.9098	14.2992	0	0	-6.91597	0.000166262	0.00308368	Down
ENSMUSG00000109708.1	Gm45809	6.36666	13.3445	5.4997	48.0257	87.9871	3.01386	0.000166249	0.00308368	Up
ENSMUSG00000022139.17	Mbnl2	1500.41	1486.58	976.747	3702.78	2294.7	1.18194	0.000167005	0.00309358	Up
ENSMUSG00000059811.13	Atl2	3157.16	4309.4	3451.61	6605.94	6030.05	0.795831	0.000167069	0.00309358	Up
ENSMUSG00000029029.14	Wrap73	2197.21	2321.95	1803.9	1258.27	1168.47	-0.797018	0.000167911	0.00310581	Down
ENSMUSG00000029875.4	Ccdc184	355.826	298.918	280.485	100.854	25.8095	-2.30074	0.000168197	0.00310581	Down
ENSMUSG00000031934.14	Panx1	5856.62	5569.12	4363.46	2798.7	3148.76	-0.823812	0.000168416	0.00310581	Down
ENSMUSG00000059995.12	Atxn7l3	15084	16434.2	13598.6	9707.2	9467.41	-0.649548	0.000168295	0.00310581	Down
ENSMUSG00000083261.4	Gm7816	543.996	475.066	432.277	212.514	260.442	-1.03358	0.000168183	0.00310581	Down
ENSMUSG00000064293.14	Cntn4	23.3444	8.00672	13.1993	67.236	136.087	2.76316	0.000168622	0.0031071	Up
ENSMUSG00000064337.1	mt-Rnr1	5205.1	4252.46	8383.75	13071.4	13919.6	1.18237	0.000168836	0.0031085	Up
ENSMUSG00000047003.14	Zfp41	10342.3	13938.8	9539.78	6356.2	5558.44	-0.920246	0.00017011	0.00312941	Down
ENSMUSG00000031137.17	Fgf13	1611.47	1460.78	1304.53	828.444	882.217	-0.770921	0.000170471	0.00313352	Down
ENSMUSG00000021567.15	Nkd2	2611.75	2642.22	1597.11	800.829	1139.14	-1.2356	0.000173591	0.00318828	Down
ENSMUSG00000024975.12	Pdcd4	3972.09	4004.25	3662.8	5592.6	7022.54	0.701054	0.000173981	0.00319055	Up
ENSMUSG00000037034.15	Pax1	2660.56	2825.48	2244.98	919.693	194.745	-2.20955	0.000173997	0.00319055	Down
ENSMUSG00000003282.9	Plag1	1429.67	1402.96	862.353	2439.71	2727.6	1.06807	0.000174382	0.00319503	Up
ENSMUSG00000013418.8	B4galnt2	24.7592	23.1305	142.992	722.787	337.87	3.0666	0.000174953	0.00320291	Up
ENSMUSG00000025216.9	Lbx1	1067.48	708.15	277.185	174.093	116.143	-2.23843	0.00017512	0.00320336	Down
ENSMUSG00000022376.8	Adcy8	141.481	186.824	211.189	590.716	348.429	1.38703	0.000175736	0.00321205	Up
ENSMUSG00000038370.6	Pcp4l1	676.989	405.674	464.175	213.714	208.823	-1.28842	0.000176035	0.00321491	Down
ENSMUSG00000018322.10	Tomm34	4070.42	4124.35	3856.39	2660.63	2721.73	-0.577992	0.000176457	0.00322002	Down
ENSMUSG00000032264.9	Zw10	5242.59	5489.05	5312.71	3701.58	3554.68	-0.559798	0.000177828	0.00324243	Down
ENSMUSG00000035236.17	Scai	1627.04	1561.31	1546.52	2299.23	2562.18	0.622858	0.000178095	0.00324468	Up
ENSMUSG00000000296.8	Tpd52l1	909.726	781.1	719.361	1291.89	1613.1	0.853504	0.000178616	0.00325156	Up
ENSMUSG00000026587.15	Astn1	2468.85	2095.98	839.254	504.27	553.732	-1.76816	0.000178944	0.00325491	Down
ENSMUSG00000007038.5	Neu1	1494.04	1459.89	2131.68	3282.56	3118.26	0.917395	0.000179554	0.00326166	Up
ENSMUSG00000020196.10	Cabin1	11247.8	11365.1	11512	7935.05	7856.66	-0.526676	0.000179603	0.00326166	Down
ENSMUSG00000041730.14	Prrxl1	224.248	177.038	26.3986	9.60515	9.38529	-3.91052	0.000179982	0.00326591	Down
ENSMUSG00000032482.9	Cspg5	1112.75	836.258	246.387	162.087	117.316	-2.39002	0.000180323	0.0032695	Down
ENSMUSG00000021182.15	Ccdc88c	6568.28	6630.46	5852.78	4241.87	4043.88	-0.61636	0.000180657	0.00327292	Down
ENSMUSG00000044312.4	Neurog3	237.689	205.506	75.8959	14.4077	35.1948	-2.80349	0.000180822	0.0032733	Down
ENSMUSG00000021556.12	Golm1	16897.1	16196.7	17863	11766.3	10041.1	-0.639485	0.000183402	0.00331735	Down
ENSMUSG00000024065.7	Ehd3	2137.78	2137.8	1790.7	1264.28	1161.43	-0.737862	0.000184509	0.0033323	Down
ENSMUSG00000032589.14	Bsn	2029.55	1799.73	555.47	315.769	383.624	-2.06377	0.000184523	0.0033323	Down
ENSMUSG00000025499.18	Hras	5033.2	4926.8	5727.39	3263.35	3425.63	-0.644627	0.000184775	0.0033342	Down
ENSMUSG00000038544.14	Inip	5881.38	5728.37	4636.25	3206.92	3296.58	-0.736021	0.000185062	0.00333672	Down
ENSMUSG00000032744.4	Heyl	3007.9	2997.18	769.958	583.513	408.26	-2.18748	0.000185292	0.00333821	Down
ENSMUSG00000032312.7	Csk	13517.8	12442.5	10982.9	7900.23	7580.96	-0.669921	0.000185655	0.00334209	Down
ENSMUSG00000046442.4	Ppm1e	1697.07	1389.61	919.55	611.127	335.524	-1.49702	0.000185982	0.00334531	Down
ENSMUSG00000033365.14	Ipo13	7141.27	7474.72	9117.41	4862.6	4638.68	-0.735625	0.000187099	0.00336273	Down
ENSMUSG00000027011.14	Ube2e3	14626.3	13004.7	13308.2	8654.24	9337.19	-0.601251	0.000188441	0.00338417	Down
ENSMUSG00000046070.8	Igfals	25.4667	16.0134	36.298	98.4527	131.394	2.15586	0.00018878	0.00338757	Up
ENSMUSG00000037217.15	Syn1	715.896	628.083	219.988	141.676	72.736	-2.2831	0.000189206	0.00339253	Down
ENSMUSG00000107655.1	Gm44220	28.2963	32.0269	30.7983	118.864	91.5065	1.79355	0.000189949	0.00340316	Up
ENSMUSG00000041679.9	Lrrc29	72.1555	76.5087	78.0958	194.504	173.628	1.28526	0.000190947	0.00341834	Up
ENSMUSG00000010054.4	Tusc2	4054.86	4258.69	4778.14	2773.49	2797.99	-0.647338	0.000192974	0.00345188	Down
ENSMUSG00000025969.15	Nrp2	12961.8	13952.2	15886.4	24317.8	21305.8	0.677185	0.000193252	0.00345414	Up
ENSMUSG00000063434.5	Sorcs3	154.215	115.653	100.095	284.552	315.58	1.27829	0.000194406	0.00347201	Up
ENSMUSG00000021277.16	Traf3	1840.67	1891.37	2920.34	1088.98	997.187	-1.0876	0.000194654	0.00347371	Down
ENSMUSG00000010021.13	Kif19a	598.466	612.959	292.584	168.09	62.1775	-2.1237	0.000195193	0.00347784	Down
ENSMUSG00000062380.4	Tubb3	33367	25076.2	5143.32	1409.56	983.109	-4.14708	0.00019507	0.00347784	Down
ENSMUSG00000001864.13	Aif1l	8215.83	8738.9	9538.68	5272.02	5960.83	-0.652839	0.000195744	0.00348492	Down
ENSMUSG00000060336.6	Zfp937	300.648	253.546	305.783	495.866	626.468	0.969393	0.000196757	0.0035002	Up
ENSMUSG00000062760.10	1810041L15Rik	1225.23	1024.86	655.564	229.323	428.204	-1.55923	0.000197126	0.00350401	Down
ENSMUSG00000031669.10	Gins3	2480.17	2328.18	1993.09	1419.16	1133.27	-0.829401	0.000197626	0.00351015	Down
ENSMUSG00000045493.4	Bhlhe23	643.033	335.393	39.5979	20.4109	23.4632	-3.95228	0.000197837	0.00351114	Down
ENSMUSG00000044708.5	Kcnj10	229.2	342.51	64.8965	24.0129	30.5022	-2.96176	0.000198399	0.00351836	Down
ENSMUSG00000031644.19	Nek1	2119.39	2024.81	1845.7	3002.81	3161.67	0.626028	0.000198761	0.00352202	Up
ENSMUSG00000033972.9	Zfp944	268.107	329.165	342.081	578.71	597.139	0.910902	0.000200062	0.00354229	Up
ENSMUSG00000022557.10	Bop1	10150.6	11624	15208.9	7056.18	5488.05	-0.974819	0.000200884	0.00355407	Down
ENSMUSG00000046562.5	Unc119b	13940.9	14431.7	12853.9	9264.16	9209.31	-0.573196	0.000203584	0.00359904	Down
ENSMUSG00000031637.13	Lrp2bp	27.5889	40.0336	76.9958	172.893	233.459	2.08617	0.000203859	0.00360108	Up
ENSMUSG00000024471.12	Myot	26.1741	37.3647	13.1993	0	0	-6.87516	0.000204023	0.00360118	Down
ENSMUSG00000045983.15	Eif4g1	107186	112543	117588	78872.7	68225.2	-0.612363	0.000205019	0.00361593	Down
ENSMUSG00000021112.9	Mpp5	3634.66	3202.69	3522.01	5108.74	5309.73	0.593125	0.000205623	0.00362376	Up
ENSMUSG00000039206.13	Daglb	1635.53	1420.75	1436.52	943.706	888.083	-0.70984	0.000207484	0.00365294	Down
ENSMUSG00000104720.1	Gm43138	13.4407	5.33782	5.4997	68.4367	58.658	2.94677	0.000207601	0.00365294	Up
ENSMUSG00000048997.17	Atxn7l2	2357.79	2257.01	2328.57	3329.38	3519.48	0.565171	0.000207799	0.00365358	Up
ENSMUSG00000024502.9	Jakmip2	1252.11	1078.24	647.865	419.024	377.758	-1.31815	0.000209361	0.00367819	Down
ENSMUSG00000037907.16	Ankrd13b	6540.69	6860.87	5854.98	4032.96	4249.19	-0.632403	0.000209633	0.00368011	Down
ENSMUSG00000020086.6	H2afy2	27815.2	26790.5	26238	18003.6	19099.1	-0.538664	0.000211339	0.0037072	Down
ENSMUSG00000020846.6	Rflnb	3389.19	3096.82	2986.34	2047.1	2055.38	-0.622506	0.000211613	0.00370913	Down
ENSMUSG00000043702.9	Pde12	3406.17	3656.4	3344.92	2362.87	2175.04	-0.612623	0.000211777	0.00370913	Down
ENSMUSG00000026520.8	Pycr2	5957.78	6506.8	7482.89	4165.03	4045.06	-0.695609	0.000212532	0.00371947	Down
ENSMUSG00000025789.9	St8sia2	4206.24	3450.9	1010.85	674.761	692.165	-2.08003	0.000213334	0.00373062	Down
ENSMUSG00000021509.5	Slc25a48	52.3481	43.5922	115.494	4.80257	9.38529	-3.30652	0.000214386	0.00374614	Down
ENSMUSG00000017747.13	Ghdc	661.426	638.759	644.565	1020.55	1037.07	0.666173	0.000214847	0.0037513	Up
ENSMUSG00000033720.12	Sfxn5	822.714	781.1	644.565	428.63	336.697	-0.970766	0.000215672	0.0037628	Down
ENSMUSG00000022144.3	Gdnf	331.774	400.336	402.578	645.946	733.225	0.867923	0.000215855	0.00376308	Up
ENSMUSG00000072214.6	5-9??	5165.49	3956.21	1860	1305.1	1073.44	-1.62224	0.00021669	0.00377473	Down
ENSMUSG00000047022.18	Mipol1	417.37	434.142	482.874	752.803	762.554	0.769674	0.000218258	0.00379599	Up
ENSMUSG00000070473.4	Cldn3	498.722	425.246	656.664	967.718	1194.28	1.03806	0.000218413	0.00379599	Up
ENSMUSG00000097767.8	Miat	19898.7	18684.1	5901.18	1450.38	281.559	-4.0979	0.000218132	0.00379599	Down
ENSMUSG00000015656.17	Hspa8	212468	183062	160236	110613	112982	-0.728631	0.000219234	0.0038069	Down
ENSMUSG00000028255.6	Clca1	0	3.55854	4.39976	40.8219	76.2554	4.52585	0.000219545	0.0038069	Up
ENSMUSG00000063760.9	Rnf217	1766.4	2035.49	1585.01	2961.99	2945.81	0.717868	0.000219479	0.0038069	Up
ENSMUSG00000031995.9	St14	1098.6	1066.67	1799.5	2867.14	2745.2	1.08708	0.000219884	0.00380785	Up
ENSMUSG00000085925.3	Rtl1	333.189	411.012	295.884	632.739	726.186	0.969998	0.000219936	0.00380785	Up
ENSMUSG00000046572.10	Zfp518b	11597.2	11045.7	8436.54	6182.11	5546.7	-0.821054	0.00022034	0.00381193	Down
ENSMUSG00000026380.10	Tfcp2l1	137.944	225.078	375.08	1084.18	594.792	1.77332	0.00022095	0.00381957	Up
ENSMUSG00000039286.12	Fndc3b	4017.37	3800.53	3289.92	5739.07	5879.88	0.649594	0.000221762	0.00383068	Up
ENSMUSG00000089760.1	D030046N08Rik	143.604	152.128	258.486	60.0322	37.5411	-1.91903	0.000223048	0.00384996	Down
ENSMUSG00000020576.10	Nbas	4721.94	4602.98	3784.89	2774.69	2434.31	-0.746839	0.0002235	0.00385189	Down
ENSMUSG00000045284.9	Dcaf12l1	1039.89	1019.52	972.347	627.936	627.641	-0.687177	0.000223454	0.00385189	Down
ENSMUSG00000085457.3	1110046J04Rik	11.3185	12.4549	28.5984	103.255	87.9871	2.47279	0.000224194	0.0038609	Up
ENSMUSG00000039976.4	Tbc1d16	22921.4	20456.3	17694.7	12773.6	12061.3	-0.713249	0.000224682	0.00386637	Down
ENSMUSG00000053886.4	Sh2d4a	75.6926	72.0605	107.794	402.215	179.494	1.77453	0.000225631	0.00387976	Up
ENSMUSG00000032688.8	Malt1	958.537	954.58	1054.84	1491.2	1667.06	0.675136	0.000226042	0.00388388	Up
ENSMUSG00000025487.15	Psmd13	12147.6	12366.8	14156.2	8680.65	7387.39	-0.682031	0.000226866	0.00389507	Down
ENSMUSG00000024772.9	Ehd1	14513.9	15529.5	15276	10342.3	7916.49	-0.726569	0.000227328	0.00390005	Down
ENSMUSG00000022853.6	Ehhadh	245.47	342.51	299.184	569.105	591.273	0.973621	0.000228169	0.00391152	Up
ENSMUSG00000064372.1	mt-Tp	38.9074	51.5989	174.891	398.614	542	2.41709	0.00022851	0.0039144	Up
ENSMUSG00000074252.2	Gm10654	33.2481	36.4751	10.9994	0	0	-6.94936	0.000229184	0.00392298	Down
ENSMUSG00000001930.17	Vwf	2739.08	2503.44	1187.94	711.981	828.251	-1.47717	0.000231546	0.00396042	Down
ENSMUSG00000022340.15	Sybu	116.722	86.2947	123.193	31.2167	30.5022	-1.81656	0.000232754	0.00397807	Down
ENSMUSG00000070564.15	Ntn5	87.0111	115.653	51.6972	14.4077	15.2511	-2.51768	0.000236226	0.00403437	Down
ENSMUSG00000039220.16	Ppp1r10	10357.1	9847.38	10911.4	7215.87	6245.91	-0.623803	0.000239352	0.00407853	Down
ENSMUSG00000102555.1	6430511E19Rik	83.474	96.0807	78.0958	222.119	190.052	1.26166	0.000239054	0.00407853	Up
ENSMUSG00000104351.1	Gm37125	0	0	0	14.4077	43.4069	7.47316	0.000239201	0.00407853	Up
ENSMUSG00000034706.16	Dnaic2	117.43	109.425	129.793	34.8187	42.2338	-1.62426	0.000239866	0.00408421	Down
ENSMUSG00000114196.1	AC154597.1	549.655	458.163	360.78	815.237	1119.2	1.08259	0.000240566	0.00409305	Up
ENSMUSG00000026519.16	Tmem63a	388.367	362.972	283.785	692.771	634.68	0.941666	0.000241551	0.00410672	Up
ENSMUSG00000017453.4	Pipox	234.152	214.402	271.685	103.255	51.6191	-1.63254	0.000242063	0.00411235	Down
ENSMUSG00000031284.16	Pak3	1257.06	967.924	496.073	336.18	218.208	-1.71117	0.000242873	0.00412301	Down
ENSMUSG00000029126.7	Nsg1	5224.91	4234.67	2430.87	1468.39	1704.6	-1.32116	0.000243082	0.00412347	Down
ENSMUSG00000041120.6	Nbl1	1438.87	954.58	437.776	249.734	263.961	-1.87828	0.00024532	0.00415832	Down
ENSMUSG00000015846.14	Rxra	12408.6	11737	10881.7	7536.44	7983.36	-0.589476	0.00024648	0.00417485	Down
ENSMUSG00000036402.13	Gng12	4437.56	4247.12	4541.65	6976.94	6196.63	0.579221	0.000247158	0.00418321	Up
ENSMUSG00000044461.6	Shisa2	6008.72	5529.09	5344.61	3860.07	3405.69	-0.631514	0.000248906	0.00420966	Down
ENSMUSG00000028164.15	Manba	587.855	496.417	552.17	1042.16	866.966	0.806884	0.000249629	0.00421873	Up
ENSMUSG00000097727.7	F630040K05Rik	19.1	0	9.89946	120.064	232.286	4.1761	0.000249927	0.00422061	Up
ENSMUSG00000016921.14	Srsf6	40385.9	42179.4	43045.1	28981.1	29439.3	-0.519435	0.000250674	0.00422559	Down
ENSMUSG00000037762.6	Slc16a9	60.837	84.5154	180.39	408.219	385.97	1.8769	0.000250455	0.00422559	Up
ENSMUSG00000038884.14	A230050P20Rik	43.1518	23.1305	47.2974	129.669	148.991	1.88173	0.000250781	0.00422559	Up
ENSMUSG00000007682.6	Dio2	125.211	117.432	39.5979	9.60515	14.0779	-2.99254	0.000252189	0.00424615	Down
ENSMUSG00000030703.8	Gdpd3	60.1296	59.6056	46.1975	189.702	133.74	1.54375	0.000253788	0.00426989	Up
ENSMUSG00000005982.13	Naa60	2402.35	2556.81	1895.2	1305.1	1299.86	-0.811155	0.00025413	0.00427247	Down
ENSMUSG00000086296.2	D030055H07Rik	434.348	311.373	248.587	132.071	118.489	-1.40579	0.000258744	0.00434682	Down
ENSMUSG00000031239.5	Itm2a	5736.36	4868.98	3769.5	8549.78	8771.72	0.853731	0.000260272	0.00436926	Up
ENSMUSG00000034274.11	Thoc5	5880.68	5853.81	6407.15	4145.82	3996.96	-0.570652	0.000261096	0.0043766	Down
ENSMUSG00000054708.17	Ankrd24	403.222	517.768	488.373	769.612	1126.23	1.01361	0.00026092	0.0043766	Up
ENSMUSG00000001729.14	Akt1	28960.5	29447.8	25574.7	18844.1	18360	-0.589706	0.000262006	0.0043886	Down
ENSMUSG00000099083.7	Atf7	3370.09	3487.37	2827.95	4999.48	5244.03	0.665534	0.000264072	0.00441993	Up
ENSMUSG00000098715.6	Gm28053	0	0	0	28.8154	22.2901	7.29489	0.000264696	0.00442711	Up
ENSMUSG00000040688.16	Tbl3	8030.49	8786.94	11982.7	5423.31	4764.21	-0.9142	0.00026499	0.00442876	Down
ENSMUSG00000019982.15	Myb	894.87	797.114	328.882	170.491	217.035	-1.79853	0.000267156	0.00446167	Down
ENSMUSG00000033595.7	Lgi3	106.818	135.225	52.7971	6.00322	18.7706	-2.9878	0.000267975	0.00447204	Down
ENSMUSG00000074785.5	Plxnc1	1564.08	1203.68	1372.73	824.842	587.753	-0.966844	0.000268287	0.00447395	Down
ENSMUSG00000021686.5	Ap3b1	6310.07	5833.34	6557.84	9421.45	8980.54	0.561733	0.000269711	0.00449439	Up
ENSMUSG00000037938.4	Chchd5	1095.77	1176.1	1392.52	1897.02	2401.46	0.815886	0.000270902	0.00451092	Up
ENSMUSG00000039706.11	Ldb2	1317.9	1265.06	896.451	2102.33	2199.68	0.890286	0.000271105	0.00451097	Up
ENSMUSG00000044211.9	Gm7887	1783.37	1689.42	2088.79	1152.62	844.676	-0.89231	0.000271484	0.00451396	Down
ENSMUSG00000037016.11	Frem2	8338.92	9180.15	11028	15585.5	15438.8	0.705148	0.000272741	0.00453154	Up
ENSMUSG00000026017.13	Carf	187.463	263.332	163.891	641.143	397.701	1.34116	0.000274613	0.00455596	Up
ENSMUSG00000098979.1	Gm27544	123.089	82.7362	87.9952	2.40129	18.7706	-3.20735	0.000274584	0.00455596	Down
ENSMUSG00000003534.17	Ddr1	14395.7	14058	10259.1	7206.26	7363.93	-0.824916	0.000275079	0.00455752	Down
ENSMUSG00000007034.15	Slc44a4	3.53704	7.11709	43.9976	205.31	222.901	3.57653	0.00027511	0.00455752	Up
ENSMUSG00000002396.8	Ocel1	3525.01	3869.92	3247.02	2078.31	2348.67	-0.680493	0.000280575	0.00463788	Down
ENSMUSG00000006782.16	Cnp	1337.71	1402.07	1336.43	904.084	781.325	-0.689258	0.000280449	0.00463788	Down
ENSMUSG00000028410.13	Dnaja1	30509.1	29893.6	34054.2	21383.5	20894	-0.574779	0.00028046	0.00463788	Down
ENSMUSG00000000632.13	Sez6	329.652	236.643	135.293	69.6373	30.5022	-2.22635	0.000281004	0.00463821	Down
ENSMUSG00000036957.8	Lrfn3	2261.58	1978.55	1765.4	1236.66	1116.85	-0.767029	0.000280887	0.00463821	Down
ENSMUSG00000109836.1	Gm45884	19.8074	32.0269	17.599	86.4463	107.931	2.06814	0.000282812	0.00466465	Up
ENSMUSG00000004661.15	Arid3b	4390.88	6854.65	6775.63	14252.8	10207.7	1.02585	0.000283325	0.00466913	Up
ENSMUSG00000026999.14	Nup35	3437.29	3355.71	4082.98	2244	2273.59	-0.68231	0.000283496	0.00466913	Down
ENSMUSG00000028988.13	Ctnnbip1	6532.9	6263.93	6187.16	4450.78	4228.07	-0.544318	0.000283975	0.00467361	Down
ENSMUSG00000057716.6	Tmem178b	777.44	513.32	65.9964	36.0193	49.2727	-3.40735	0.000284845	0.00468114	Down
ENSMUSG00000087184.1	Gm11650	40.3222	60.4953	61.5967	9.60515	5.8658	-2.80587	0.000284765	0.00468114	Down
ENSMUSG00000040963.15	Asgr2	19.8074	16.0134	24.1987	73.2392	92.6797	2.05721	0.00028521	0.00468374	Up
ENSMUSG00000024691.13	Fam111a	3089.95	2599.52	2147.08	1529.62	1120.37	-0.97966	0.000286414	0.0047001	Down
ENSMUSG00000020257.13	Wdr82	21237.8	21100.4	15611.5	10616.1	11556.8	-0.801091	0.000286879	0.00470432	Down
ENSMUSG00000068154.5	Insm1	5508.58	4752.44	906.351	274.947	146.645	-4.14244	0.000287297	0.00470776	Down
ENSMUSG00000061665.6	Cd2ap	1414.81	2127.12	2338.47	3630.74	4133.05	0.986326	0.000289359	0.00473812	Up
ENSMUSG00000025497.15	Cdhr5	15.563	3.55854	35.1981	223.32	111.45	3.2212	0.000290751	0.00475748	Up
ENSMUSG00000000154.16	Slc22a18	6.36666	23.1305	73.696	348.187	252.23	3.13826	0.000294998	0.00482044	Up
ENSMUSG00000024943.9	Smc5	4670.3	4687.49	5278.61	7145.03	7399.12	0.576009	0.000295025	0.00482044	Up
ENSMUSG00000026621.13	1-3??	19.1	27.5787	123.193	483.859	312.061	2.82204	0.000296856	0.00484686	Up
ENSMUSG00000104155.1	Gm38103	94.7926	83.6258	331.082	22.8122	19.9437	-2.98737	0.000297571	0.00485503	Down
ENSMUSG00000025921.7	Rdh10	2096.05	2279.25	2624.46	3582.72	3937.13	0.688804	0.000298167	0.00486125	Up
ENSMUSG00000105211.1	AC125167.1	1863.31	1852.22	1239.63	2921.16	3372.84	0.929456	0.000299368	0.00487733	Up
ENSMUSG00000039270.9	Megf9	4132.67	3407.31	1879.8	1283.49	1224.78	-1.32435	0.000301269	0.00490477	Down
ENSMUSG00000020029.6	Nudt4	19810.9	24708.8	13698.7	9555.92	9076.74	-1.05871	0.000301775	0.00490949	Down
ENSMUSG00000067194.6	Eif1ax	17851.4	17012.5	18653.9	12305.4	12332.3	-0.534171	0.000302622	0.00491973	Down
ENSMUSG00000020620.14	Abca8b	210.807	184.155	98.9946	450.241	442.282	1.43434	0.000303541	0.00492418	Up
ENSMUSG00000037221.13	Mospd3	1700.61	1802.4	1574.01	1110.59	900.987	-0.750962	0.000303352	0.00492418	Down
ENSMUSG00000074733.14	Zfp950	441.422	488.41	469.675	752.803	789.537	0.725681	0.000303549	0.00492418	Up
ENSMUSG00000018398.18	8-9??	7572.09	7536.11	6888.93	5081.12	4181.14	-0.663003	0.000305879	0.00495208	Down
ENSMUSG00000031381.16	Piga	1789.74	1839.77	1556.42	2672.63	2708.83	0.63795	0.000305924	0.00495208	Up
ENSMUSG00000051674.14	Dcun1d4	5653.6	5255.97	4062.08	2988.4	2644.3	-0.825599	0.000305772	0.00495208	Down
ENSMUSG00000022051.15	Bnip3l	12093.1	11203.2	15449.8	20995.6	22807.4	0.762021	0.000307152	0.00496485	Up
ENSMUSG00000039633.6	Lonrf1	1676.55	1580.88	1472.82	2302.83	2736.98	0.676075	0.000307082	0.00496485	Up
ENSMUSG00000024781.15	Lipa	2638.63	2480.31	3219.53	4970.66	4321.92	0.741544	0.000310059	0.00500827	Up
ENSMUSG00000038984.4	Tspyl5	877.892	804.231	619.266	383.005	405.914	-0.960665	0.000311057	0.0050208	Down
ENSMUSG00000038859.7	Baiap2l1	771.781	862.947	1679.61	2931.97	2626.71	1.33186	0.000312858	0.00504628	Up
ENSMUSG00000078908.10	Mon1b	3019.92	2940.25	2585.96	1891.01	1692.87	-0.669086	0.000314239	0.00506495	Down
ENSMUSG00000034435.6	Tmem30b	466.889	443.039	444.376	1108.19	702.723	1.00381	0.000318454	0.00512923	Up
ENSMUSG00000078622.8	Ccdc47	5429.35	5501.51	5828.58	7783.77	8835.07	0.572901	0.000318967	0.00513385	Up
ENSMUSG00000062038.5	Gm10108	395.441	331.834	433.376	202.909	165.416	-1.07057	0.000319413	0.00513737	Down
ENSMUSG00000018008.7	Cyth4	326.115	177.927	100.095	33.618	45.7533	-2.34555	0.000320091	0.00514463	Down
ENSMUSG00000038235.4	F11r	2132.13	2343.3	4332.66	6878.48	6800.81	1.22042	0.000320794	0.00515226	Up
ENSMUSG00000004360.9	9330159F19Rik	573	365.64	134.193	76.8412	62.1775	-2.36486	0.000322152	0.00517042	Down
ENSMUSG00000004730.14	Adgre1	72.8629	24.9098	8.79952	0	0	-7.35136	0.000323355	0.00518238	Down
ENSMUSG00000026142.15	Rhbdd1	1160.15	1267.73	1176.94	1755.34	2316.99	0.760974	0.000323185	0.00518238	Up
ENSMUSG00000092252.1	Gm20499	21.9296	26.6891	15.3992	0	0	-6.61294	0.000324262	0.00519324	Down
ENSMUSG00000031808.7	Slc27a1	1344.07	1354.92	1461.82	2219.99	2022.53	0.613336	0.000324634	0.00519552	Up
ENSMUSG00000034336.3	Ina	12084.6	9837.6	1140.64	272.546	211.169	-4.99034	0.000326452	0.00521018	Down
ENSMUSG00000058093.13	Zfp729b	212.93	313.152	291.484	623.134	512.671	1.06106	0.000326701	0.00521018	Up
ENSMUSG00000075511.8	1700001L05Rik	48.1037	57.8263	125.393	298.96	256.922	1.85757	0.000326335	0.00521018	Up
ENSMUSG00000083396.1	Gm15542	2042.99	1999.9	1634.51	1186.24	1017.13	-0.781038	0.000326655	0.00521018	Down
ENSMUSG00000109270.1	Gm10584	102.574	104.977	91.295	33.618	25.8095	-1.74687	0.00032629	0.00521018	Down
ENSMUSG00000029030.14	Tprgl	6136.76	6411.61	6127.77	4337.92	4304.33	-0.52676	0.000327277	0.00521405	Down
ENSMUSG00000032332.17	Col12a1	3355.94	2720.51	1280.33	787.622	909.2	-1.53161	0.000327407	0.00521405	Down
ENSMUSG00000039485.8	Tspyl4	3837.68	3589.68	3050.13	2251.21	1841.86	-0.771358	0.000327864	0.00521405	Down
ENSMUSG00000059326.6	Csf2ra	443.544	418.129	392.679	663.956	800.096	0.807161	0.000327753	0.00521405	Up
ENSMUSG00000043448.13	Gjc2	9.19629	3.55854	0	61.2328	87.9871	4.07837	0.000328107	0.00521425	Up
ENSMUSG00000028023.16	Pitx2	1542.85	1373.6	2037.09	2931.97	3049.04	0.857423	0.000328445	0.00521596	Up
ENSMUSG00000041777.11	Cir1	860.914	904.76	975.647	1434.77	1418.35	0.643314	0.000329487	0.00522884	Up
ENSMUSG00000024696.8	Lpxn	57.3	46.2611	57.1969	10.8058	4.69264	-2.79238	0.000332098	0.00526328	Down
ENSMUSG00000038160.7	Atg5	3688.42	3839.67	3778.29	2582.58	2599.72	-0.540462	0.000332188	0.00526328	Down
ENSMUSG00000102222.1	Pcdhga10	309.137	505.313	337.682	169.291	98.5455	-1.52018	0.000332354	0.00526328	Down
ENSMUSG00000029209.15	Gnpda2	557.437	579.153	519.172	860.861	952.606	0.715744	0.000332596	0.00526343	Up
ENSMUSG00000022124.15	Fbxl3	1387.23	1599.57	1108.74	2428.9	2394.42	0.820457	0.000333836	0.00527411	Up
ENSMUSG00000028717.12	Tal1	2001.25	3948.2	2364.87	1225.86	524.403	-1.66312	0.000333526	0.00527411	Down
ENSMUSG00000034449.7	Dhrs11	744.192	1305.1	976.747	493.464	295.636	-1.35408	0.00033397	0.00527411	Down
ENSMUSG00000042712.10	Tceal9	12200.7	11886.4	18534	25445.2	28868	0.934775	0.000335853	0.00530015	Up
ENSMUSG00000033453.8	Adamts15	2146.98	2330.85	1691.71	3613.94	3405.69	0.770801	0.00033724	0.00531464	Up
ENSMUSG00000097391.8	Mirg	840.4	914.546	1945.79	3060.44	3476.08	1.40644	0.000337185	0.00531464	Up
ENSMUSG00000045589.7	Frrs1l	418.078	443.039	120.993	48.0257	77.4286	-2.38473	0.00033993	0.0053533	Down
ENSMUSG00000027274.16	Mkks	1818.04	1669.85	2230.68	916.091	1159.08	-0.877047	0.000342359	0.00538443	Down
ENSMUSG00000032358.12	Fam83b	83.474	79.1776	103.394	204.109	211.169	1.23076	0.000342382	0.00538443	Up
ENSMUSG00000002930.6	Ppp1r17	1149.54	941.235	460.875	226.922	321.446	-1.63399	0.000343074	0.00539156	Down
ENSMUSG00000074934.3	Grem1	558.852	467.059	631.366	896.88	1303.38	0.994421	0.000345288	0.00542261	Up
ENSMUSG00000029348.11	Asphd2	2296.24	1960.76	1314.43	881.272	874.005	-1.08194	0.000347219	0.00544914	Down
ENSMUSG00000095123.1	Gm21781	1271.21	1100.48	966.848	1785.36	1990.85	0.761847	0.00034928	0.0054777	Up
ENSMUSG00000059479.7	B3gnt8	269.522	199.278	320.083	673.561	499.766	1.15878	0.000350463	0.00549245	Up
ENSMUSG00000091952.3	Gm17709	350.874	306.924	277.185	539.089	613.563	0.885032	0.000354493	0.00555177	Up
ENSMUSG00000043496.7	Tril	11243.5	10594.7	4694.55	2807.1	3628.59	-1.45873	0.000354789	0.00555255	Down
ENSMUSG00000021239.12	Vsx2	278.011	164.583	8.79952	4.80257	0	-5.97705	0.000356841	0.00558082	Down
ENSMUSG00000025140.15	Pycr1	1910.71	1912.72	1840.2	2765.08	2742.85	0.544606	0.000359227	0.00560652	Up
ENSMUSG00000040447.15	Spns2	1709.1	2936.69	2546.36	1257.07	831.771	-1.1986	0.000358975	0.00560652	Down
ENSMUSG00000052305.6	Hbb-bs	1740.93	3384.18	1604.81	899.282	817.693	-1.38582	0.000359	0.00560652	Down
ENSMUSG00000031007.2	Atp6ap2	2800.62	3012.31	2920.34	4309.11	4152.99	0.539542	0.000359812	0.00560792	Up
ENSMUSG00000038840.7	Birc7	28.2963	13.3445	24.1987	0	0	-6.65241	0.000359682	0.00560792	Down
ENSMUSG00000029420.12	Rimbp2	352.996	354.075	360.78	200.507	170.108	-0.941809	0.000361489	0.00562659	Down
ENSMUSG00000071068.6	Treml2	194.537	475.066	268.385	67.236	102.065	-1.88424	0.000361507	0.00562659	Down
ENSMUSG00000025586.17	Cpeb1	72.1555	51.5989	68.1963	148.88	204.13	1.46336	0.000361762	0.00562669	Up
ENSMUSG00000017446.14	C1qtnf1	235.567	203.727	216.688	410.62	398.875	0.887348	0.00036242	0.00563305	Up
ENSMUSG00000026304.13	Rab17	19.8074	28.4684	69.2962	235.326	152.511	2.31897	0.000362867	0.00563613	Up
ENSMUSG00000037408.10	Cnnm4	1887.36	1887.81	1371.63	976.123	902.161	-0.869846	0.000365935	0.00567989	Down
ENSMUSG00000062031.13	Pgghg	1487.68	1467.9	2029.39	2792.7	3093.62	0.825352	0.000371018	0.00575484	Up
ENSMUSG00000021876.15	Rnase4	506.504	298.918	343.181	764.81	906.853	1.1247	0.000371383	0.00575656	Up
ENSMUSG00000029644.7	Pdx1	17.6852	22.2409	40.6978	123.666	103.238	2.0919	0.00037196	0.00575894	Up
ENSMUSG00000052102.14	Gnpda1	2094.63	2192.06	2361.57	3217.72	3432.67	0.585759	0.000372045	0.00575894	Up
ENSMUSG00000053395.15	Cacng8	319.748	140.563	56.097	15.6084	24.6364	-3.09868	0.00037319	0.00577272	Down
ENSMUSG00000033467.12	Crlf2	132.993	226.857	226.588	384.206	679.26	1.44608	0.000374195	0.00578431	Up
ENSMUSG00000042489.15	Clspn	7715.69	8569.86	7470.79	5468.93	4824.04	-0.621732	0.00037489	0.0057911	Down
ENSMUSG00000069011.5	Gm10254	1171.47	977.71	988.846	493.464	647.585	-0.874865	0.000377456	0.00582678	Down
ENSMUSG00000022769.7	Sdf2l1	4213.32	4303.17	5678.99	2711.05	2771.01	-0.787442	0.000378222	0.00583461	Down
ENSMUSG00000000275.16	Trim25	689.015	1496.37	1484.92	3128.88	2853.13	1.29032	0.000378827	0.00583997	Up
ENSMUSG00000015461.15	Atf6b	9811.03	9923.89	10594.6	7193.05	6355.01	-0.577637	0.000379396	0.00584414	Down
ENSMUSG00000027419.9	Pcsk2	349.459	196.61	68.1963	36.0193	19.9437	-2.87419	0.000379614	0.00584414	Down
ENSMUSG00000091002.2	Tcerg1l	421.615	378.985	412.478	228.122	160.723	-1.05689	0.000380982	0.00586123	Down
ENSMUSG00000022035.6	Ccdc25	3299.35	3231.16	3624.3	2320.84	1950.97	-0.664179	0.000383532	0.00589645	Down
ENSMUSG00000103039.1	Gm37123	112.478	96.9703	73.696	314.569	198.264	1.43763	0.000384785	0.00591169	Up
ENSMUSG00000021990.15	Spata13	9524.53	8413.29	8217.65	5811.11	4155.34	-0.807078	0.000385186	0.00591385	Down
ENSMUSG00000035936.6	Aldh5a1	4712.04	4186.63	2384.67	1638.88	1655.33	-1.19149	0.000385914	0.00592101	Down
ENSMUSG00000026100.6	Mstn	487.404	352.296	50.5973	37.2199	19.9437	-3.3779	0.000387614	0.00594307	Down
ENSMUSG00000038080.17	Kdm1b	2853.68	2321.06	2059.09	1413.16	1338.58	-0.80992	0.000388277	0.0059492	Down
ENSMUSG00000053411.16	Cbx7	222.126	191.272	524.672	1186.24	831.771	1.69232	0.000390504	0.00597929	Up
ENSMUSG00000034177.15	Rnf43	207.27	212.623	247.487	381.805	511.498	1.00734	0.000391275	0.00598704	Up
ENSMUSG00000036655.8	Colec11	71.4481	49.8196	193.589	606.325	344.909	2.18483	0.000391685	0.00598927	Up
ENSMUSG00000015937.15	H2afy	35310.2	32734.2	31055.7	22933.5	22098.8	-0.552991	0.000393017	0.00600557	Down
ENSMUSG00000056854.4	Pou3f4	3558.97	2719.62	723.761	188.501	52.7922	-4.27426	0.000393319	0.00600614	Down
ENSMUSG00000028654.13	Mycl	7942.06	8174.87	5663.59	4289.9	2900.05	-1.01414	0.00039527	0.00603186	Down
ENSMUSG00000023147.15	Wrb	5292.82	5182.13	5288.51	3564.71	3740.04	-0.524705	0.000397157	0.00605658	Down
ENSMUSG00000008590.4	Htr3b	71.4481	65.8331	29.6984	0	5.8658	-4.24119	0.00039791	0.0060607	Down
ENSMUSG00000030278.11	Cidec	0	11.5653	13.1993	157.284	119.662	4.09225	0.000397963	0.0060607	Up
ENSMUSG00000001767.5	Crnkl1	4322.96	4312.07	4212.77	3029.22	2895.36	-0.531831	0.000399078	0.0060736	Down
ENSMUSG00000031626.17	Sorbs2	2206.4	2185.84	1569.61	1108.19	1072.27	-0.866651	0.000399945	0.00608271	Down
ENSMUSG00000031060.16	Rbm10	13495.2	13615	13128.9	9569.13	7800.35	-0.627106	0.000401407	0.00609676	Down
ENSMUSG00000083012.8	Fam220a	3771.19	3935.75	3731	2636.61	2613.8	-0.538388	0.000401278	0.00609676	Down
ENSMUSG00000039715.8	Wdr34	1683.63	1773.04	1785.2	2496.14	2681.85	0.567491	0.000401865	0.00609962	Up
ENSMUSG00000020627.10	Klhl29	2751.81	2403.8	1802.8	1325.51	1006.57	-0.992626	0.000403246	0.00611648	Down
ENSMUSG00000031028.14	Tub	2798.5	2096.87	978.947	612.328	685.126	-1.59419	0.000403928	0.00611863	Down
ENSMUSG00000072407.4	Gm6419	154.922	146.79	161.691	64.8347	59.8312	-1.30897	0.000403906	0.00611863	Down
ENSMUSG00000020080.8	Hkdc1	113.893	111.205	384.979	1015.74	674.567	2.05835	0.000404248	0.00611938	Up
ENSMUSG00000032807.5	Alox12b	2.82963	7.11709	10.9994	62.4334	51.6191	3.06274	0.000406118	0.00614358	Up
ENSMUSG00000033126.5	Ybey	1349.73	1475.02	1336.43	916.091	847.022	-0.653999	0.000407689	0.00616324	Down
ENSMUSG00000032815.16	Fanca	3916.21	3940.2	4267.77	2654.62	1759.74	-0.872638	0.000408509	0.00616738	Down
ENSMUSG00000053897.15	Slc39a8	2845.19	4927.69	3155.73	1793.76	828.251	-1.47444	0.000408761	0.00616738	Down
ENSMUSG00000115160.1	AC156790.1	7.78148	13.3445	17.599	54.0289	93.8529	2.53536	0.00040878	0.00616738	Up
ENSMUSG00000026253.14	Chrng	94.0851	223.299	48.3974	15.6084	14.0779	-3.0394	0.000412078	0.00620886	Down
ENSMUSG00000032363.15	Adamts7	2965.45	2705.38	2035.99	1446.78	1389.02	-0.857847	0.000411833	0.00620886	Down
ENSMUSG00000020042.15	Btbd11	1433.21	1284.63	573.069	261.74	428.204	-1.66946	0.000413875	0.00623179	Down
ENSMUSG00000053841.15	Txlna	18817	17958.2	18191.9	12146.9	13275.5	-0.527515	0.00041666	0.00626956	Down
ENSMUSG00000000223.13	Drp2	514.285	456.383	282.685	162.087	170.108	-1.33242	0.000417756	0.00628188	Down
ENSMUSG00000030523.18	Trpm1	796.54	414.57	40.6978	32.4174	29.329	-3.75751	0.000418917	0.00629515	Down
ENSMUSG00000047098.18	Rnf31	2207.82	2198.29	2392.37	3269.35	3391.61	0.555726	0.000419343	0.00629737	Up
ENSMUSG00000024958.12	Gpr137	1721.83	1679.63	1747.81	1152.62	871.658	-0.762067	0.000420414	0.00630927	Down
ENSMUSG00000002688.8	Prkd1	1673.02	1525.73	1636.71	2302.83	2928.21	0.698401	0.000422463	0.00633583	Up
ENSMUSG00000037482.2	Erv3	47.3963	8.00672	108.894	3898.49	640.546	5.37481	0.000424825	0.00636704	Up
ENSMUSG00000039208.15	Metrnl	596.344	470.617	426.777	223.32	262.788	-1.03589	0.000426844	0.00639306	Down
ENSMUSG00000016087.13	Fli1	3046.8	2735.63	1663.11	1210.25	1054.67	-1.13237	0.000428027	0.00639808	Down
ENSMUSG00000026229.17	Psmd1	22057	21426	23878.6	15735.6	15196	-0.537857	0.000427547	0.00639808	Down
ENSMUSG00000033316.14	Galnt9	475.378	395.888	131.993	73.2392	15.2511	-2.91994	0.000427814	0.00639808	Down
ENSMUSG00000034187.18	Nsf	5505.75	5448.13	5484.3	3926.1	3379.88	-0.584969	0.000428595	0.00640235	Down
ENSMUSG00000020178.6	Adora2a	858.085	741.067	936.049	1427.56	1358.52	0.721536	0.000429011	0.00640434	Up
ENSMUSG00000017764.2	Zswim1	1787.62	1739.24	1706.01	1149.02	1177.85	-0.584401	0.000431011	0.00642417	Down
ENSMUSG00000023249.15	Parp3	66.4963	60.4953	93.4949	184.899	197.091	1.38295	0.000431474	0.00642417	Up
ENSMUSG00000067370.3	B3galt4	222.126	211.733	224.388	363.795	559.598	1.07354	0.000431177	0.00642417	Up
ENSMUSG00000078302.5	Foxd1	7714.27	7394.66	4949.73	3795.23	2917.65	-0.994413	0.000431357	0.00642417	Down
ENSMUSG00000028991.15	Mtor	10183.1	10299.3	9160.3	6924.11	6195.46	-0.591071	0.000433555	0.00645091	Down
ENSMUSG00000020135.13	Apc2	7488.61	5046.91	1236.33	411.821	334.351	-3.62118	0.000433985	0.00645307	Down
ENSMUSG00000045598.10	Zfp553	10199.4	9659.67	8675.23	6370.61	6295.18	-0.586901	0.000434278	0.00645318	Down
ENSMUSG00000015869.16	Prpsap1	9151.02	8875.01	8813.82	6429.44	6114.51	-0.512461	0.000435408	0.00646573	Down
ENSMUSG00000061838.7	Suclg2	3817.88	3982.9	5684.49	8080.33	8095.98	0.84772	0.00043638	0.00647592	Up
ENSMUSG00000029671.15	Wnt16	284.378	348.737	91.295	54.0289	37.5411	-2.40073	0.000437504	0.00648835	Down
ENSMUSG00000031906.9	Smpd3	1868.97	1507.93	545.57	398.614	334.351	-1.83556	0.000437811	0.00648866	Down
ENSMUSG00000041592.16	Sdk2	4351.26	4320.96	3944.39	5886.75	6882.93	0.602248	0.000438725	0.00649476	Up
ENSMUSG00000068079.5	Tcf15	1614.3	1842.44	2015.09	979.725	419.992	-1.38192	0.000438796	0.00649476	Down
ENSMUSG00000078532.9	Nkain1	6466.41	7627.74	8483.84	4832.59	4269.13	-0.725612	0.000440128	0.00651022	Down
ENSMUSG00000006717.7	Acot13	850.303	851.382	716.061	1233.06	1471.14	0.745807	0.00044087	0.00651693	Up
ENSMUSG00000020429.7	Igfbp1	38.2	17.7927	59.3968	151.281	1525.11	4.4475	0.000442153	0.00652313	Up
ENSMUSG00000022702.15	Hira	12336.5	12511.8	13863.6	8956.8	8608.65	-0.555016	0.000442034	0.00652313	Down
ENSMUSG00000056515.8	Rab31	6710.46	5999.71	5445.8	3986.14	3749.42	-0.646087	0.000441999	0.00652313	Down
ENSMUSG00000026443.3	Lrrn2	819.885	646.765	503.773	330.177	198.264	-1.31492	0.000446693	0.00658153	Down
ENSMUSG00000037710.8	Cisd1	3274.59	3116.4	3562.71	2216.39	2190.29	-0.590415	0.000446689	0.00658153	Down
ENSMUSG00000034744.13	Nagk	805.737	725.053	651.165	1619.67	1110.98	0.907826	0.000450573	0.00663438	Up
ENSMUSG00000003808.18	Farsa	6799.6	8284.29	8093.36	5100.33	4774.76	-0.645781	0.000451386	0.00663677	Down
ENSMUSG00000022676.6	Snai2	516.407	596.056	371.78	942.505	1014.78	0.982866	0.000451615	0.00663677	Up
ENSMUSG00000030351.5	Tspan11	607.663	390.55	284.885	170.491	99.7187	-1.6643	0.000451084	0.00663677	Down
ENSMUSG00000005683.8	Cs	31056.6	33646	27491.9	20031.5	20205.3	-0.611222	0.000453183	0.0066555	Down
ENSMUSG00000030878.11	Cdr2	3960.07	3845.01	4239.17	2808.3	2402.63	-0.623702	0.000453514	0.00665605	Down
ENSMUSG00000020087.5	Tysnd1	5092.62	5129.64	5504.1	3655.96	2883.63	-0.680916	0.000455154	0.00667579	Down
ENSMUSG00000051251.3	Nhlh1	3117.54	2772.11	459.775	130.87	139.606	-3.96818	0.00045587	0.00668196	Down
ENSMUSG00000040147.14	Maob	440.007	427.915	1214.33	2075.91	2299.39	1.65738	0.000457103	0.00669571	Up
ENSMUSG00000030611.10	Mrps11	2898.95	2918.01	3558.31	2006.27	1852.42	-0.695502	0.000458714	0.00671495	Down
ENSMUSG00000027536.6	Chmp4c	121.674	118.322	282.685	547.493	517.364	1.61565	0.000460611	0.00673837	Up
ENSMUSG00000032269.8	Htr3a	76.4	48.0403	69.2962	14.4077	10.5584	-2.3727	0.000460908	0.00673837	Down
ENSMUSG00000094627.2	Gm10182	1072.43	2184.06	723.761	445.439	348.429	-1.74115	0.000461427	0.0067416	Down
ENSMUSG00000058006.12	Mdn1	12897.4	13936.1	13846	9103.28	9683.27	-0.529603	0.000464586	0.00678337	Down
ENSMUSG00000037411.10	Serpine1	159.167	113.873	210.089	366.196	409.433	1.27042	0.00046783	0.00682635	Up
ENSMUSG00000034457.10	Eda2r	246.178	362.972	217.788	790.023	517.364	1.24516	0.000468409	0.00683038	Up
ENSMUSG00000032036.15	Kirrel3	582.196	419.908	248.587	144.077	136.087	-1.57523	0.000470135	0.00684233	Down
ENSMUSG00000035498.10	Cdcp1	402.515	456.383	831.555	1217.45	1548.57	1.29698	0.000469652	0.00684233	Up
ENSMUSG00000066026.14	Dhrs3	589.978	468.838	480.674	920.893	856.407	0.790916	0.000469873	0.00684233	Up
ENSMUSG00000025757.12	Hspa4l	3052.46	2498.1	1932.6	1410.76	1110.98	-0.984706	0.000470828	0.00684802	Down
ENSMUSG00000037129.7	Tmprss13	63.6666	48.0403	101.195	190.902	245.191	1.62503	0.0004719	0.0068592	Up
ENSMUSG00000025321.14	Itgb8	2239.65	2390.45	1059.24	818.839	550.212	-1.47053	0.000472254	0.00685996	Down
ENSMUSG00000105509.1	C130013H08Rik	391.904	513.32	402.578	235.326	172.455	-1.09653	0.000474784	0.00689228	Down
ENSMUSG00000041817.14	Fam169a	1732.44	2098.65	3758.5	5534.97	6329.2	1.2299	0.000476635	0.00691471	Up
ENSMUSG00000042675.15	Ypel3	811.396	929.67	574.169	1881.41	1326.84	1.05483	0.000477248	0.00691918	Up
ENSMUSG00000025579.14	Gaa	4482.13	4169.72	3970.78	5921.57	6662.38	0.580379	0.000477568	0.00691939	Up
ENSMUSG00000019122.8	Ccl9	28.2963	12.4549	23.0987	0	0	-6.60844	0.000478003	0.00692126	Down
ENSMUSG00000098061.1	Gm26945	36.0778	37.3647	21.9988	94.8508	133.74	1.83766	0.000479448	0.00693775	Up
ENSMUSG00000027712.13	Anxa5	4915.06	4893	6219.06	9100.88	8185.14	0.694237	0.000479954	0.00694064	Up
ENSMUSG00000022964.14	Tmem50b	2479.46	2523.9	1471.72	1113	842.329	-1.14294	0.00048243	0.006972	Down
ENSMUSG00000027805.16	Pfn2	8938.09	8522.71	6670.04	4766.55	4920.24	-0.731961	0.000483928	0.00698918	Down
ENSMUSG00000110125.1	Gm33148	81.3518	112.094	83.5955	202.909	236.978	1.25228	0.000485146	0.0070023	Up
ENSMUSG00000040138.7	Ndp	151.385	170.81	208.989	62.4334	19.9437	-2.10419	0.000485995	0.00701009	Down
ENSMUSG00000029701.15	Rbm28	7054.97	7485.4	7873.37	5280.43	4755.99	-0.574098	0.000486614	0.00701454	Down
ENSMUSG00000056174.8	Col8a2	1239.38	845.154	498.273	219.718	344.909	-1.60934	0.000487533	0.00702333	Down
ENSMUSG00000042305.12	Tmem183a	9888.84	10040.4	11261.2	6858.07	7175.05	-0.567219	0.00048788	0.00702386	Down
ENSMUSG00000025010.13	Ccnj	6919.15	6486.34	4596.65	2765.08	3526.52	-0.931846	0.000491606	0.00707212	Down
ENSMUSG00000038387.9	Rras	1173.59	1043.54	1717.01	2913.96	2328.72	0.999835	0.000491857	0.00707212	Up
ENSMUSG00000045691.14	Thtpa	2656.31	2778.33	2587.06	1810.57	1828.96	-0.555263	0.000492581	0.00707805	Down
ENSMUSG00000022822.15	Abcc5	5340.92	5266.65	4797.94	7322.72	7559.85	0.535001	0.000496064	0.0071196	Up
ENSMUSG00000048039.8	Isg20l2	10598.4	11291.3	9814.77	7385.16	6732.77	-0.582246	0.000496102	0.0071196	Down
ENSMUSG00000002844.8	Adprh	14515.3	14533.1	14007.7	10401.2	9883.88	-0.500864	0.000497268	0.00712729	Down
ENSMUSG00000026034.17	Clk1	3587.26	3550.54	4497.66	5910.77	6643.61	0.694882	0.000500752	0.0071727	Up
ENSMUSG00000035697.14	Arhgap45	1822.28	1954.53	3286.62	4843.39	4981.24	1.06146	0.000501469	0.00717842	Up
ENSMUSG00000031997.9	Trpc6	225.663	225.078	145.192	78.0418	68.0433	-1.44586	0.000501878	0.00717975	Down
ENSMUSG00000111394.1	AC160637.1	3570.99	3338.8	5883.58	8611.01	8723.62	1.02346	0.000505799	0.00723127	Up
ENSMUSG00000037747.9	Phyhipl	1542.85	1222.36	599.467	349.387	428.204	-1.52909	0.000507837	0.00725582	Down
ENSMUSG00000039428.11	Tmem135	1772.05	1738.35	1822.6	2605.4	2551.62	0.536659	0.000509407	0.00727366	Up
ENSMUSG00000024055.14	Cyp4f13	104.696	80.0672	186.99	326.575	403.567	1.56314	0.000510092	0.00727886	Up
ENSMUSG00000034220.7	Gpc1	23621	23404.5	20300.5	15535.1	14120.2	-0.597956	0.000512285	0.00730554	Down
ENSMUSG00000021550.6	2210016F16Rik	2639.34	2966.05	2770.75	1906.62	1480.53	-0.72125	0.000517395	0.00737377	Down
ENSMUSG00000034007.10	Scaper	975.514	975.041	813.956	1458.78	1491.09	0.677784	0.000520164	0.00740392	Up
ENSMUSG00000042650.3	Alkbh5	15330.9	15394.3	15426.7	20738.7	24092	0.54307	0.000520163	0.00740392	Up
ENSMUSG00000033863.1	Klf9	159.167	141.452	169.391	614.729	263.961	1.48785	0.000522479	0.00742753	Up
ENSMUSG00000026890.19	Lhx6	815.64	612.959	161.691	126.068	57.4849	-2.53127	0.000524544	0.00744027	Down
ENSMUSG00000038205.12	Prkab2	1796.11	1890.48	2427.57	3305.37	3528.87	0.746131	0.000524333	0.00744027	Up
ENSMUSG00000047030.15	Spata2	3972.09	4035.39	3952.09	2741.07	2826.14	-0.518178	0.000523737	0.00744027	Down
ENSMUSG00000055408.7	Hottip	0	0	0	24.0129	22.2901	7.15256	0.000524689	0.00744027	Up
ENSMUSG00000054252.17	Fgfr3	4134.79	4393.02	3337.22	2532.16	2014.32	-0.79914	0.000528009	0.00748266	Down
ENSMUSG00000030720.16	Cln3	833.326	668.117	796.357	1206.65	1335.06	0.730347	0.000529596	0.00750046	Up
ENSMUSG00000005374.13	Tbl2	4415.64	4594.97	5343.51	6930.11	8074.86	0.649136	0.000533212	0.00754695	Up
ENSMUSG00000024251.9	Thada	3719.55	3748.04	3933.39	2672.63	2583.3	-0.532077	0.000535003	0.00756757	Down
ENSMUSG00000032446.14	Eomes	153.507	67.6123	17.599	4.80257	0	-5.06047	0.000535819	0.00757437	Down
ENSMUSG00000032179.7	Bmp5	1006.64	931.449	1487.12	2026.69	2446.04	0.970711	0.000537409	0.00758926	Up
ENSMUSG00000110237.1	Gm18258	4.24444	9.786	3.29982	30.0161	86.8139	3.3337	0.000537542	0.00758926	Up
ENSMUSG00000020334.6	Slc22a4	73.5703	195.72	41.7977	4.80257	14.0779	-3.45622	0.000538358	0.00759605	Down
ENSMUSG00000027669.14	Gnb4	3080.05	2942.92	3714.5	4999.48	5222.91	0.655359	0.000538754	0.00759691	Up
ENSMUSG00000048895.13	Cdk5r1	2628.72	2353.98	709.461	411.821	591.273	-1.91985	0.000544902	0.00767881	Down
ENSMUSG00000039956.8	Mrap	98.3296	272.229	259.586	40.8219	56.3117	-2.11043	0.000546519	0.00769681	Down
ENSMUSG00000038702.6	Dsel	1180.66	902.981	771.058	500.668	472.784	-0.968229	0.000555338	0.00781615	Down
ENSMUSG00000030102.11	Itpr1	3742.89	3742.7	3807.99	5939.58	5138.44	0.557172	0.000557988	0.00784857	Up
ENSMUSG00000024613.16	Tcof1	18627.4	19310.4	21022.1	13806.2	13261.4	-0.538164	0.000559947	0.00787123	Down
ENSMUSG00000036617.16	Etl4	2421.45	2521.23	2724.55	3646.35	3901.93	0.562698	0.000561208	0.00788407	Up
ENSMUSG00000025503.5	Taldo1	11786.8	11740.5	15150.6	8282.04	5908.04	-0.861622	0.000562527	0.00789222	Down
ENSMUSG00000034685.4	Fam171a2	9271.99	9039.59	5713.09	4371.54	3775.23	-0.975385	0.000562834	0.00789222	Down
ENSMUSG00000040451.17	Sgms1	955	906.539	1202.23	1635.28	1844.21	0.769332	0.000562644	0.00789222	Up
ENSMUSG00000003070.6	Efna2	8950.11	8419.52	5979.28	4061.78	4524.88	-0.858355	0.000566032	0.0079299	Down
ENSMUSG00000058665.8	En1	1397.84	1281.08	1125.24	650.749	246.364	-1.49962	0.000566221	0.0079299	Down
ENSMUSG00000037020.16	Wdr62	2110.2	2165.37	1922.7	1413.16	1223.61	-0.648409	0.000566681	0.00793036	Down
ENSMUSG00000038976.12	Ppp1r9b	20616.7	20497.2	15497.1	12054.5	9852.2	-0.784804	0.000566955	0.00793036	Down
ENSMUSG00000039253.7	Fn3krp	2030.26	2081.75	1641.11	1123.8	1196.62	-0.725393	0.000572621	0.00800468	Down
ENSMUSG00000026924.17	Sec16a	7623.73	7803	7377.3	5423.31	5305.03	-0.502938	0.000575686	0.00804255	Down
ENSMUSG00000086126.1	Evx1os	227.785	137.004	61.5967	690.37	394.182	1.92764	0.000576159	0.00804421	Up
ENSMUSG00000025894.11	Aasdhppt	2386.08	2396.68	3130.43	1576.44	1540.36	-0.758847	0.00057852	0.00807219	Down
ENSMUSG00000000094.12	Tbx4	97.6222	256.215	9.89946	5426.91	3040.83	5.12538	0.000580215	0.00809085	Up
ENSMUSG00000094626.1	Tmem121b	546.826	424.356	406.978	247.332	159.55	-1.17643	0.000580717	0.00809288	Down
ENSMUSG00000061048.8	Cdh3	4921.43	5337.82	4861.74	6961.33	8681.39	0.633901	0.000581846	0.00810362	Up
ENSMUSG00000038583.13	Pln	240.518	450.156	120.993	67.236	46.9264	-2.24597	0.000584022	0.00812893	Down
ENSMUSG00000034427.17	Myo15b	55.8852	31.1373	181.49	558.299	384.797	2.4027	0.000585558	0.00814531	Up
ENSMUSG00000030008.9	Pradc1	544.703	564.919	775.458	316.97	320.273	-0.978431	0.00058623	0.00814965	Down
ENSMUSG00000037466.13	Tedc1	3425.27	3618.15	4016.98	2528.55	2199.68	-0.640883	0.000590997	0.00820661	Down
ENSMUSG00000050822.11	Slc29a4	2182.35	1991.9	1123.04	856.059	637.026	-1.24252	0.000591053	0.00820661	Down
ENSMUSG00000021090.16	Lrrc9	63.6666	65.8331	38.4979	136.873	208.823	1.62063	0.000592551	0.00822237	Up
ENSMUSG00000022678.16	Nde1	12718.5	12460.2	13355.5	9297.78	8662.62	-0.516333	0.000594535	0.00824485	Down
ENSMUSG00000060985.15	Tdrd5	5.65926	6.22745	40.6978	237.727	106.758	3.31716	0.000597682	0.00828342	Up
ENSMUSG00000034765.6	Dusp5	979.759	1337.12	2430.87	4143.42	3749.42	1.31889	0.000600157	0.00831264	Up
ENSMUSG00000091498.4	Mpc1-ps	471.841	558.691	310.183	154.883	205.303	-1.31209	0.000600701	0.00831508	Down
ENSMUSG00000005087.17	Cd44	739.948	789.107	722.661	1335.12	1098.08	0.696589	0.000603268	0.00834551	Up
ENSMUSG00000005469.10	Prkaca	20747.5	20613.8	16910.5	13095.4	11394.9	-0.665675	0.00060381	0.00834791	Down
ENSMUSG00000048280.18	Zfp738	852.426	937.676	929.45	1312.3	1703.43	0.734483	0.000606447	0.00837925	Up
ENSMUSG00000028848.13	Gpn2	1428.96	1561.31	1851.2	1018.15	858.754	-0.781648	0.000607847	0.00838326	Down
ENSMUSG00000038520.15	Tbc1d17	3198.19	3373.5	3843.19	5255.22	5205.31	0.591562	0.00060776	0.00838326	Up
ENSMUSG00000098950.7	Gm28036	344.507	455.494	245.287	1431.17	588.927	1.53472	0.000607489	0.00838326	Up
ENSMUSG00000034487.4	Kdelc2	1353.27	1305.99	1560.82	2156.36	2187.94	0.627339	0.000608897	0.00839033	Up
ENSMUSG00000054863.8	Fam19a5	2507.76	2365.54	3630.9	1620.87	1140.31	-1.0377	0.000609885	0.00839602	Down
ENSMUSG00000018102.5	Hist1h2bc	224.955	143.231	201.289	392.61	417.645	1.09283	0.000611502	0.00841316	Up
ENSMUSG00000023905.14	Tnfrsf12a	239.104	225.968	373.98	723.988	536.134	1.174	0.000614277	0.00844621	Up
ENSMUSG00000005251.14	Ripk4	531.97	601.394	1042.74	1742.13	1528.63	1.17416	0.000615169	0.00844843	Up
ENSMUSG00000110170.1	St6galnac2	15.563	16.9031	18.699	73.2392	63.3507	2.00604	0.000615184	0.00844843	Up
ENSMUSG00000041361.13	Myzap	611.2	618.297	910.751	1511.61	1243.55	0.95053	0.000615932	0.00845357	Up
ENSMUSG00000027317.8	Ppp1r14d	11.3185	10.6756	30.7983	102.055	86.8139	2.44311	0.000619301	0.0084883	Up
ENSMUSG00000028033.16	Kcnq5	220.711	383.433	326.682	593.118	775.459	1.14261	0.000619923	0.0084883	Up
ENSMUSG00000032231.14	Anxa2	5949.29	5321.8	7811.78	10344.7	11742.2	0.796021	0.000619962	0.0084883	Up
ENSMUSG00000036775.12	Decr2	1072.43	1230.37	1213.23	1846.59	1745.66	0.61638	0.0006198	0.0084883	Up
ENSMUSG00000029581.14	Fscn1	96966.4	99959.5	91072.9	69513.6	59319.7	-0.5756	0.000620419	0.00848943	Down
ENSMUSG00000076258.1	Gm23935	2182.35	5096.73	3861.89	11340.1	7105.83	1.31251	0.0006241	0.00853464	Up
ENSMUSG00000026036.17	Nif3l1	4396.54	4175.06	5112.52	3034.03	2808.55	-0.642705	0.00062576	0.00855218	Down
ENSMUSG00000029556.12	Hnf1a	91.9629	32.0269	73.696	276.148	199.437	1.84937	0.000627134	0.00856578	Up
ENSMUSG00000049152.11	Ugt3a2	0	0	0	22.8122	22.2901	7.11467	0.000627969	0.00857202	Up
ENSMUSG00000018500.2	Adora2b	232.737	198.389	290.384	100.854	105.584	-1.21876	0.000628568	0.00857503	Down
ENSMUSG00000078700.10	D030028A08Rik	580.781	756.191	446.576	298.96	213.515	-1.21501	0.000629412	0.00858138	Down
ENSMUSG00000018326.9	Ywhab	35586.1	34016.1	30246.2	23236	21196.7	-0.583185	0.000630333	0.00858877	Down
ENSMUSG00000001249.14	Hpn	307.722	251.767	699.562	1441.97	1067.58	1.58174	0.00063112	0.00859431	Up
ENSMUSG00000035027.18	Map2k2	16634	18039.2	18474.6	12731.6	11253	-0.562909	0.000633316	0.00861904	Down
ENSMUSG00000101298.1	Gm28308	0.707407	0.889636	2.19988	40.8219	16.4242	4.56251	0.000634614	0.00863151	Up
ENSMUSG00000055493.4	Epm2a	253.959	306.035	364.08	611.127	558.424	0.927298	0.000635148	0.00863359	Up
ENSMUSG00000027694.9	Gm8325	1023.62	1063.12	1030.64	662.755	686.299	-0.623368	0.000637335	0.00865812	Down
ENSMUSG00000048814.10	Lonrf2	1719.71	1584.44	691.862	302.562	549.039	-1.64571	0.000638037	0.00866246	Down
ENSMUSG00000040410.14	Fbxl4	435.763	429.694	372.88	818.839	644.065	0.824282	0.000640058	0.00868469	Up
ENSMUSG00000001482.15	Def8	5401.05	5546.88	5896.78	3825.25	3967.63	-0.526985	0.000640502	0.00868551	Down
ENSMUSG00000054200.6	Ffar4	22.637	11.5653	26.3986	76.8412	100.892	2.14116	0.000641182	0.00868954	Up
ENSMUSG00000002820.6	Atg4d	3494.59	2977.61	2570.56	1770.95	1840.69	-0.739511	0.000647845	0.00876933	Down
ENSMUSG00000040323.13	Gm15429	328.237	266.001	268.385	135.673	145.472	-1.03377	0.000650202	0.00879599	Down
ENSMUSG00000017639.13	Rab11fip4	8242.71	8049.43	7415.8	5641.82	5066.88	-0.56172	0.000653495	0.00883526	Down
ENSMUSG00000014773.13	Dll1	5969.81	5621.61	3666.1	2691.84	1208.36	-1.38308	0.000655342	0.00885493	Down
ENSMUSG00000025905.13	Oprk1	14.1481	49.8196	16.4991	116.462	172.455	2.42977	0.000657722	0.00888179	Up
ENSMUSG00000050244.9	Heatr1	10722.2	11396.2	13078.3	7382.75	7944.64	-0.614269	0.000661075	0.00892175	Down
ENSMUSG00000060181.6	Slc35e3	3735.11	3407.31	3710.1	2515.35	2437.83	-0.546655	0.000665028	0.00896976	Down
ENSMUSG00000021250.13	Fos	29.7111	96.0807	98.9946	276.148	296.81	1.94074	0.00066786	0.00900259	Up
ENSMUSG00000030364.6	Clec2h	0	0	0	33.618	14.0779	7.19513	0.000669731	0.00901708	Up
ENSMUSG00000004530.12	Coro1c	25171	26681.1	24574.9	18504.3	17149.3	-0.515082	0.00067043	0.00902112	Down
ENSMUSG00000039717.16	Ralyl	91.2555	63.1642	85.7953	10.8058	23.4632	-2.223	0.000674734	0.00907365	Down
ENSMUSG00000028396.5	2310002L09Rik	43.1518	22.2409	8.79952	0	0	-6.82946	0.000679633	0.00912327	Down
ENSMUSG00000030093.7	Wnt7a	1774.18	1745.47	1046.04	684.367	767.247	-1.06876	0.00067962	0.00912327	Down
ENSMUSG00000041797.7	Abca9	748.437	733.06	474.074	270.145	77.4286	-1.90803	0.000679564	0.00912327	Down
ENSMUSG00000030309.16	Caprin2	1440.99	1299.76	1345.23	2177.97	1945.1	0.597715	0.000681137	0.00913805	Up
ENSMUSG00000043165.7	Lor	221.418	197.499	134.193	64.8347	70.3896	-1.44983	0.000682676	0.00915327	Down
ENSMUSG00000020385.16	Clk4	2809.82	2548.81	2958.84	3903.29	4814.65	0.65292	0.000683648	0.00916088	Up
ENSMUSG00000107741.2	Gm2011	84.1814	53.3782	85.7953	162.087	263.961	1.51721	0.000686572	0.00919463	Up
ENSMUSG00000022899.8	Slc15a2	652.937	486.631	404.778	829.644	1710.47	1.30192	0.000689259	0.00920882	Up
ENSMUSG00000030854.17	Ptpn5	553.9	330.945	57.1969	38.4206	37.5411	-3.04885	0.000689179	0.00920882	Down
ENSMUSG00000100980.1	Gm29100	203.733	208.175	129.793	482.659	351.948	1.20559	0.000688557	0.00920882	Up
ENSMUSG00000105345.1	BC030343	140.067	104.977	117.694	230.523	312.061	1.1641	0.000688756	0.00920882	Up
ENSMUSG00000022568.16	Scrib	20339.4	20032.8	20488.6	14705.5	11668.3	-0.621456	0.000691062	0.00922362	Down
ENSMUSG00000032187.16	Smarca4	57547.6	56114.7	46261.3	35207.7	33944.2	-0.6246	0.000691181	0.00922362	Down
ENSMUSG00000029038.9	Ssu72	5396.81	5468.59	5316.01	3920.1	3395.13	-0.560444	0.000692034	0.00922957	Down
ENSMUSG00000020875.9	Hoxb9	6657.41	9087.63	5663.59	12731.6	13035	0.852217	0.000692689	0.00923286	Up
ENSMUSG00000025422.9	Agap2	918.922	644.986	339.882	242.53	130.221	-1.76885	0.000693531	0.00923865	Down
ENSMUSG00000005268.20	Prlr	11.3185	15.1238	58.2968	152.482	200.61	2.65957	0.000695676	0.00926178	Up
ENSMUSG00000110874.1	D030045P18Rik	240.518	148.569	62.6966	15.6084	32.8485	-2.63771	0.0006961	0.00926198	Down
ENSMUSG00000020311.17	Erlec1	1243.62	1232.15	1329.83	1832.18	1919.29	0.56463	0.000696518	0.00926209	Up
ENSMUSG00000076281.1	Gm24270	19.1	46.2611	83.5955	278.549	181.84	2.22255	0.000701975	0.00932918	Up
ENSMUSG00000001983.7	Taco1	1892.31	1919.83	2117.39	1087.78	1355	-0.694114	0.000707159	0.00939256	Down
ENSMUSG00000026227.11	2810459M11Rik	173.315	88.074	174.891	485.06	316.753	1.46308	0.000708881	0.00940967	Up
ENSMUSG00000042293.8	Gm5617	570.878	472.397	658.864	1088.98	936.182	0.836372	0.000709278	0.00940967	Up
ENSMUSG00000087141.1	Plcxd2	735.703	695.695	482.874	276.148	339.043	-1.05376	0.00071387	0.00946505	Down
ENSMUSG00000061911.15	Myt1l	173.315	65.8331	43.9976	14.4077	8.21212	-3.066	0.000714332	0.00946563	Down
ENSMUSG00000032998.16	Foxj3	4492.74	4545.15	4564.75	6125.68	6923.99	0.525126	0.00071588	0.00947835	Up
ENSMUSG00000035666.14	Gtf3c4	15487.3	15826.6	13126.7	9103.28	10164.3	-0.620792	0.000716129	0.00947835	Down
ENSMUSG00000039632.13	Ccdc151	229.907	328.276	285.984	115.262	137.26	-1.15489	0.000716897	0.00948298	Down
ENSMUSG00000034640.9	Tiparp	3493.88	3369.05	3649.6	4808.58	5457.54	0.55084	0.000717566	0.00948628	Up
ENSMUSG00000026638.15	Irf6	713.774	559.581	390.479	1287.09	1053.5	1.07565	0.000719222	0.00950263	Up
ENSMUSG00000020358.17	Hnrnpab	147030	153601	181326	109691	97059.1	-0.636049	0.000721888	0.00953228	Down
ENSMUSG00000058135.12	Gstm1	1407.74	1289.08	1702.71	2509.34	2290.01	0.710954	0.000726073	0.00958197	Up
ENSMUSG00000027831.9	Veph1	486.696	282.904	142.992	88.8476	45.7533	-2.17853	0.000726671	0.00958262	Down
ENSMUSG00000030621.17	Me3	159.874	176.148	120.993	60.0322	28.1559	-1.79089	0.000726969	0.00958262	Down
ENSMUSG00000026806.15	Ddx31	2134.25	2224.09	2281.28	1459.98	1547.4	-0.557416	0.000728493	0.00959713	Down
ENSMUSG00000031993.7	Snx19	3813.63	3531.86	2891.74	2121.54	2077.67	-0.700997	0.00072965	0.00960678	Down
ENSMUSG00000018217.12	Pmp22	2052.9	2523.9	5735.09	9045.65	9602.32	1.43995	0.000732174	0.00963441	Up
ENSMUSG00000037603.6	Gm5519	26.1741	20.4616	12.0993	0	0	-6.49087	0.00073431	0.00965167	Down
ENSMUSG00000096712.1	Gm15454	1167.22	1220.58	669.864	384.206	85.6407	-2.11772	0.000734339	0.00965167	Down
ENSMUSG00000042724.8	Map3k9	979.051	845.154	1184.64	1570.44	2031.91	0.845279	0.000736285	0.00967164	Up
ENSMUSG00000084834.1	4930565N06Rik	34.6629	42.7025	45.0976	152.482	97.3723	1.61755	0.000741065	0.00972879	Up
ENSMUSG00000039376.13	Synpo2l	1099.31	1817.53	2669.56	822.441	568.983	-1.41998	0.000742652	0.00974398	Down
ENSMUSG00000022560.8	Slc52a2	2055.73	2034.6	2342.87	1297.9	1458.24	-0.637578	0.000749558	0.00982116	Down
ENSMUSG00000044117.12	2900011O08Rik	586.441	483.072	215.588	109.259	148.991	-1.73137	0.000749836	0.00982116	Down
ENSMUSG00000070644.13	Etnk2	258.204	217.071	207.889	456.244	395.355	0.900721	0.000753313	0.009861	Up
ENSMUSG00000020828.13	Pld2	422.322	454.604	460.875	878.871	671.048	0.797729	0.000753897	0.00986294	Up
ENSMUSG00000024312.9	Wdr46	6762.81	8298.53	10019.4	4999.48	4628.12	-0.796228	0.000756422	0.00988456	Down
ENSMUSG00000059142.15	Zfp945	556.729	654.772	989.946	1601.66	1407.79	1.03736	0.000756013	0.00988456	Up
ENSMUSG00000015335.16	Zdhhc12	969.855	869.174	873.353	1413.16	1347.96	0.610076	0.000760332	0.00992419	Up
ENSMUSG00000027951.16	Adar	6438.82	6535.27	6618.34	4782.16	4362.98	-0.51424	0.000760253	0.00992419	Down
ENSMUSG00000102147.1	Gm38055	0	0	0	20.4109	23.4632	7.07489	0.000765638	0.00998769	Up
ENSMUSG00000033488.11	BC026585	421.615	461.721	555.47	1003.74	759.035	0.879224	0.000766504	0.00999323	Up
ENSMUSG00000038023.12	Atp6v0a2	5425.11	5882.27	4433.86	3420.63	2558.66	-0.81168	0.000768581	0.0100145	Down
ENSMUSG00000027193.12	Api5	23021.9	24489.9	22320	16870.2	15811.9	-0.510434	0.000769997	0.0100227	Down
ENSMUSG00000038203.18	Hoxa13	14.8555	0	5.4997	537.888	388.316	6.0811	0.00077009	0.0100227	Up
ENSMUSG00000029571.14	Tmem106b	2425.7	2408.24	2217.48	3320.98	3484.29	0.533464	0.000771278	0.0100324	Up
ENSMUSG00000021700.10	Rab3c	526.311	270.449	54.997	13.2071	42.2338	-3.35695	0.000774028	0.0100624	Down
ENSMUSG00000052609.9	Plekhg3	1332.76	1717	2768.55	4644.09	3869.08	1.13459	0.000774687	0.0100652	Up
ENSMUSG00000005610.17	Eif4g2	132229	136323	106903	79136.8	81382.2	-0.640942	0.000777331	0.0100937	Down
ENSMUSG00000041608.8	Entpd3	28.2963	37.3647	113.294	326.575	225.247	2.21841	0.000778586	0.0101042	Up
ENSMUSG00000104339.1	C130089K02Rik	0	3.55854	0	40.8219	46.9264	5.21108	0.000779028	0.0101042	Up
ENSMUSG00000021754.17	Map3k1	4280.52	4715.07	3031.44	6796.84	7464.82	0.830618	0.000782056	0.0101376	Up
ENSMUSG00000027612.7	Mmp24	643.74	462.611	40.6978	14.4077	45.7533	-3.66814	0.000794703	0.0102957	Down
ENSMUSG00000039701.11	Usp53	562.389	520.437	769.958	1303.9	1035.9	0.922786	0.000796288	0.0103103	Up
ENSMUSG00000028664.14	Ephb2	17011	15309.7	9204.3	6180.91	7204.38	-1.04844	0.000797696	0.0103226	Down
ENSMUSG00000029797.13	Sspo	27.5889	62.2745	24.1987	214.915	112.623	2.10539	0.000799514	0.0103403	Up
ENSMUSG00000035946.7	Gsx2	159.167	166.362	43.9976	14.4077	23.4632	-2.70339	0.00080254	0.0103735	Down
ENSMUSG00000006731.10	B4galnt1	573.707	435.032	463.075	944.906	795.403	0.825493	0.000805374	0.0104016	Up
ENSMUSG00000028132.15	Tmem56	246.178	546.237	381.679	159.686	87.9871	-1.65981	0.000805634	0.0104016	Down
ENSMUSG00000040891.6	Foxa3	25.4667	34.6958	125.393	340.983	287.424	2.35345	0.000808402	0.0104314	Up
ENSMUSG00000035246.16	Pcyt1b	1115.58	1036.43	986.646	681.965	654.624	-0.6472	0.000811294	0.0104568	Down
ENSMUSG00000078653.4	Cntd1	54.4703	41.8129	50.5973	171.692	110.277	1.5245	0.000811272	0.0104568	Up
ENSMUSG00000031629.14	Cenpu	1233.01	1420.75	1083.44	749.201	739.091	-0.743709	0.000812758	0.0104697	Down
ENSMUSG00000020211.15	Sf3a2	13605.6	13992.2	15450.9	10210.3	9487.35	-0.54293	0.000813299	0.0104707	Down
ENSMUSG00000020091.15	Eif4ebp2	39245.5	42398.3	41962.7	30195	26024.2	-0.551651	0.000815472	0.0104927	Down
ENSMUSG00000032265.14	Fam46a	308.43	402.116	316.783	636.341	591.273	0.841997	0.00082907	0.0106556	Up
ENSMUSG00000028360.9	Slc44a5	560.974	610.29	654.464	345.785	178.32	-1.21557	0.000829988	0.0106613	Down
ENSMUSG00000013367.5	Iglon5	2773.74	2493.65	1227.53	893.279	878.697	-1.2894	0.000832188	0.0106714	Down
ENSMUSG00000021118.7	Plek2	195.244	298.918	101.195	54.0289	45.7533	-1.99353	0.000831246	0.0106714	Down
ENSMUSG00000074207.10	Adh1	119.552	165.472	129.793	262.941	332.004	1.10603	0.000832156	0.0106714	Up
ENSMUSG00000000901.16	Mmp11	1746.59	1450.11	1590.51	2468.52	2386.21	0.604881	0.000834154	0.0106856	Up
ENSMUSG00000024248.13	Cox7a2l	8776.09	7590.38	9360.49	13067.8	12643.2	0.58411	0.00083471	0.0106856	Up
ENSMUSG00000038403.10	Hfe2	166.241	172.589	97.8947	50.427	42.2338	-1.65463	0.000834628	0.0106856	Down
ENSMUSG00000026934.15	Lhx3	373.511	586.27	65.9964	54.0289	36.368	-2.92035	0.000836725	0.0107032	Down
ENSMUSG00000061778.10	Mospd2	784.515	809.569	884.352	1383.14	1204.84	0.647937	0.000837033	0.0107032	Up
ENSMUSG00000022362.13	Gm29394	64.374	37.3647	24.1987	151.281	154.857	1.85534	0.000837704	0.0107058	Up
ENSMUSG00000029161.7	Cgref1	203.733	153.017	250.786	491.063	387.143	1.11817	0.000842031	0.010755	Up
ENSMUSG00000018339.11	Gpx3	7653.44	8844.76	9039.31	14936	11857.1	0.654279	0.000842945	0.0107606	Up
ENSMUSG00000062713.7	Sim2	398.27	307.814	95.6948	52.8283	59.8312	-2.24806	0.000850941	0.0108566	Down
ENSMUSG00000007050.17	Lsm2	5357.9	6092.23	6183.86	4136.22	3526.52	-0.61737	0.000853328	0.0108687	Down
ENSMUSG00000024754.12	Tmem2	19953.1	17704.6	11955.3	9415.44	7820.29	-0.940423	0.000853216	0.0108687	Down
ENSMUSG00000058927.5	Gm10053	1692.12	1934.96	2780.65	1173.03	990.148	-0.981242	0.000853205	0.0108687	Down
ENSMUSG00000020307.15	Cdc34	6211.03	9147.24	8137.36	4875.81	3703.67	-0.868408	0.00086362	0.0109751	Down
ENSMUSG00000021477.9	Ctsl	5521.31	6786.14	11173.2	15344.2	17818	1.08317	0.000863573	0.0109751	Up
ENSMUSG00000026955.13	Sapcd2	2698.76	2679.58	2925.84	1951.05	1570.86	-0.652439	0.00086335	0.0109751	Down
ENSMUSG00000042985.7	Upk3b	1223.81	1487.47	1689.51	2170.76	3574.62	0.970041	0.000862178	0.0109751	Up
ENSMUSG00000022790.14	Igsf11	831.911	887.857	1237.43	1922.23	1661.2	0.863056	0.000866135	0.0110008	Up
ENSMUSG00000018547.8	Pip4k2b	13406.8	13138.1	12357.8	9483.88	8412.74	-0.535273	0.00086968	0.0110397	Down
ENSMUSG00000020672.14	Sntg2	14.1481	35.5854	54.997	121.265	207.649	2.24769	0.000871726	0.0110532	Up
ENSMUSG00000113009.1	3732407C23Rik	40.3222	38.2544	49.4973	0	5.8658	-3.85456	0.000871376	0.0110532	Down
ENSMUSG00000059878.12	Zfp422	15896.9	15053.5	12715.3	8989.22	9851.03	-0.627788	0.000873121	0.0110647	Down
ENSMUSG00000059920.9	4930453N24Rik	1141.76	3528.3	3445.01	862.062	888.083	-1.62793	0.000876914	0.0111066	Down
ENSMUSG00000021285.15	Ppp1r13b	1558.42	1578.21	1770.9	2677.43	2318.17	0.610976	0.000880799	0.0111371	Up
ENSMUSG00000040721.9	Zfhx2	5306.26	4815.6	2349.47	1863.4	1574.38	-1.27433	0.000879833	0.0111371	Down
ENSMUSG00000085696.8	Hoxaas3	288.622	142.342	540.071	1779.35	699.204	1.93802	0.000881529	0.0111401	Up
ENSMUSG00000042978.10	Sbk1	36135.8	31654.1	20282.9	15217	14773.6	-0.969264	0.000883256	0.0111557	Down
ENSMUSG00000090071.4	Cdk5r2	2517.66	1953.64	267.285	94.8508	52.7922	-4.41954	0.000884284	0.0111625	Down
ENSMUSG00000038168.5	P3h2	1068.89	1498.15	1889.7	3091.66	2679.5	0.958536	0.000889282	0.0112193	Up
ENSMUSG00000049119.14	Fam110b	1134.68	1169.87	441.076	356.591	222.901	-1.66007	0.000890609	0.0112298	Down
ENSMUSG00000003865.16	Gys1	6969.38	6812.83	5644.89	9146.5	12789.8	0.760124	0.000895276	0.0112824	Up
ENSMUSG00000019992.8	Mtfr2	998.859	1049.77	1164.84	573.907	708.589	-0.739585	0.000899483	0.0113291	Down
ENSMUSG00000048385.8	Scrt1	2517.66	1624.48	64.8965	10.8058	15.2511	-6.74991	0.000904644	0.0113814	Down
ENSMUSG00000091474.2	2610021A01Rik	938.022	994.613	1118.64	1596.86	1538.01	0.624739	0.000904361	0.0113814	Up
ENSMUSG00000039154.7	Shd	1118.41	1140.51	731.46	551.095	408.26	-1.05604	0.000905778	0.0113894	Down
ENSMUSG00000063558.4	Aox1	14.1481	24.9098	26.3986	120.064	65.697	2.09917	0.000907431	0.0113988	Up
ENSMUSG00000056824.15	Zfp663	446.374	347.848	101.195	72.0386	49.2727	-2.30077	0.000908055	0.011399	Down
ENSMUSG00000019297.9	Nop9	7723.47	8071.67	9394.59	5752.28	5234.64	-0.611974	0.00090924	0.0114012	Down
ENSMUSG00000053129.5	Gsx1	631.715	433.253	21.9988	0	0	-10.6969	0.000908827	0.0114012	Down
ENSMUSG00000048429.10	Timm29	7155.42	6819.06	5578.9	3978.93	4282.04	-0.658227	0.000913372	0.0114439	Down
ENSMUSG00000102496.1	Gm36989	152.8	177.038	138.592	278.549	356.641	1.02343	0.000913656	0.0114439	Up
ENSMUSG00000044768.16	D1Ertd622e	2072.7	1907.38	1979.89	1296.69	1389.02	-0.565136	0.000914779	0.0114517	Down
ENSMUSG00000032221.14	Mns1	4436.15	4456.19	4102.78	2945.18	1909.91	-0.835538	0.000915851	0.0114588	Down
ENSMUSG00000027797.15	Dclk1	4199.17	3108.39	1090.04	854.858	816.52	-1.74425	0.000920387	0.0114995	Down
ENSMUSG00000039382.12	Wdr45	737.826	798.893	839.254	1167.03	1282.26	0.629556	0.000921522	0.0114995	Up
ENSMUSG00000039904.9	Gpr37	340.97	309.593	61.5967	9.60515	43.4069	-3.16296	0.000921289	0.0114995	Down
ENSMUSG00000041957.15	Pkp2	1194.1	1353.14	3071.03	5525.36	4333.66	1.39676	0.000921644	0.0114995	Up
ENSMUSG00000071658.4	Gng3	1970.84	1342.46	515.872	425.028	285.078	-1.84658	0.000920685	0.0114995	Down
ENSMUSG00000098181.1	Rps12-ps24	526.311	579.153	442.176	270.145	294.463	-0.870559	0.000922434	0.011503	Down
ENSMUSG00000052566.8	Hook2	1145.29	1252.61	1697.21	2293.23	2508.22	0.815331	0.000923733	0.0115128	Up
ENSMUSG00000056468.3	5730596B20Rik	357.241	458.163	353.081	743.198	646.412	0.834817	0.000924253	0.011513	Up
ENSMUSG00000063065.13	Mapk3	7276.39	7105.52	10261.3	14839.9	13365.8	0.779889	0.000927263	0.0115441	Up
ENSMUSG00000030774.13	Pak1	7934.28	6982.75	5373.21	4058.17	3798.69	-0.783975	0.000928952	0.0115525	Down
ENSMUSG00000030978.10	Rrm1	37292.4	38483	32704.5	25337.2	23844.5	-0.556296	0.000928789	0.0115525	Down
ENSMUSG00000102869.2	2900097C17Rik	26947.3	26361.7	22901.9	17408.1	17247.8	-0.55197	0.000931043	0.0115721	Down
ENSMUSG00000032334.10	Loxl1	1392.88	1186.77	1505.82	2144.35	2124.59	0.648614	0.000938753	0.0116615	Up
ENSMUSG00000107881.1	Gm44250	188.878	192.161	140.792	369.798	327.312	0.999933	0.000939747	0.0116675	Up
ENSMUSG00000056305.4	Usp39	10693.9	10887.4	12214.8	8052.71	7003.77	-0.581452	0.000941766	0.0116862	Down
ENSMUSG00000097518.1	Gm26694	5893.41	6558.4	7117.71	3930.91	4537.79	-0.62328	0.000944866	0.0117182	Down
ENSMUSG00000079679.3	Vwde	79.2296	24.9098	4.39976	0	0	-7.37721	0.00094616	0.0117278	Down
ENSMUSG00000023018.4	Smarcd1	21795.9	22763.1	19413.9	15174.9	12996.3	-0.598313	0.000948451	0.0117498	Down
ENSMUSG00000038745.15	Nlrp6	19.8074	17.7927	90.1951	138.074	445.801	2.786	0.000952881	0.0117982	Up
ENSMUSG00000038765.13	Lmx1b	4241.61	3967.78	2413.27	1535.62	1912.25	-1.03864	0.00095497	0.0118056	Down
ENSMUSG00000050295.4	Foxc1	6995.55	6853.76	4634.05	3717.19	2582.13	-0.968149	0.000954153	0.0118056	Down
ENSMUSG00000109206.1	Gm45137	39.6148	32.9165	36.298	133.271	87.9871	1.60681	0.000958773	0.0118453	Up
ENSMUSG00000034111.6	Tmed8	2770.91	2919.79	2327.47	1760.14	1621.31	-0.660965	0.000959378	0.0118463	Down
ENSMUSG00000078190.6	Dnm3os	998.859	892.305	85.7953	26.4141	23.4632	-4.72411	0.000960513	0.0118538	Down
ENSMUSG00000110194.1	Gm7192	274.474	307.814	201.289	120.064	109.104	-1.1904	0.000963053	0.0118787	Down
ENSMUSG00000046056.15	Sbsn	159.874	45.3714	43.9976	351.788	354.295	2.08075	0.000964886	0.0118948	Up
ENSMUSG00000033361.13	Prrg3	2301.9	2106.66	2197.68	3025.62	3551.16	0.578435	0.00096826	0.0119299	Up
ENSMUSG00000039058.11	Ak5	212.222	333.614	312.383	643.545	524.403	1.03138	0.000968841	0.0119306	Up
ENSMUSG00000021703.9	Serinc5	3728.04	3800.53	3308.62	5246.81	5227.6	0.535641	0.0009746	0.0119885	Up
ENSMUSG00000028884.14	Rpa2	10107.4	9495.09	11226	7261.49	5984.29	-0.633732	0.000974479	0.0119885	Down
ENSMUSG00000038605.11	Samd10	1586.71	1438.54	1053.74	786.421	678.087	-0.893578	0.00097659	0.0120064	Down
ENSMUSG00000031778.13	Cx3cl1	940.851	941.235	699.562	516.277	382.45	-0.938245	0.000980643	0.0120432	Down
ENSMUSG00000041544.11	Disp3	732.874	632.531	331.082	234.125	91.5065	-1.79743	0.000980582	0.0120432	Down
ENSMUSG00000018750.14	Zbtb4	143.604	370.089	370.68	808.033	804.788	1.45391	0.000984083	0.0120738	Up
ENSMUSG00000027335.9	Adra1d	290.037	266.001	105.594	62.4334	56.3117	-1.89556	0.000984211	0.0120738	Down
ENSMUSG00000055963.12	Triqk	147.848	91.6325	173.791	339.782	319.1	1.25948	0.000984735	0.0120738	Up
ENSMUSG00000091204.8	Gm7271	29.7111	45.3714	5.4997	0	0	-6.94616	0.00098656	0.0120896	Down
ENSMUSG00000020528.14	Prpsap2	3657.29	3659.96	4076.38	2690.64	2449.56	-0.563218	0.000987454	0.012094	Down
ENSMUSG00000034227.7	Foxj1	790.881	648.545	257.386	171.692	174.801	-1.70814	0.000989469	0.0121056	Down
ENSMUSG00000062694.7	Cav3	41.0296	58.716	47.2974	10.8058	4.69264	-2.66276	0.000993576	0.0121428	Down
ENSMUSG00000029410.11	Ppef2	5.65926	30.2476	74.7959	283.352	252.23	2.8704	0.000995353	0.0121579	Up
ENSMUSG00000019837.8	Gtf3c6	6415.48	6593.09	5680.09	3657.16	4408.74	-0.627363	0.00100191	0.0122249	Down
ENSMUSG00000031709.15	Tbc1d9	3614.85	3328.13	988.846	858.46	703.896	-1.75923	0.00100139	0.0122249	Down
ENSMUSG00000021904.6	Sema3g	1006.64	1108.49	941.549	1881.41	1461.76	0.713929	0.00100449	0.0122497	Up
ENSMUSG00000029557.7	Mrm2	1189.15	1402.96	1410.12	800.829	875.178	-0.670263	0.00100598	0.0122594	Down
ENSMUSG00000062296.8	Trank1	28.2963	21.3513	4.39976	105.657	117.316	2.6119	0.00100637	0.0122594	Up
ENSMUSG00000029201.14	Ugdh	5650.06	5425.89	6655.74	8810.32	8876.13	0.58143	0.00100903	0.0122852	Up
ENSMUSG00000028434.12	Epb41l4b	614.737	578.263	482.874	1051.76	863.446	0.776276	0.00101028	0.0122938	Up
ENSMUSG00000000731.15	Aire	4.24444	7.11709	26.3986	62.4334	150.165	3.10375	0.00101391	0.0123313	Up
ENSMUSG00000028932.7	Psmc2	14281.1	14597.1	17909.2	10158.6	10088	-0.623406	0.00101651	0.0123563	Down
ENSMUSG00000024518.3	Rax	491.648	389.661	496.073	266.543	205.303	-0.960718	0.0010217	0.0124062	Down
ENSMUSG00000030695.16	Aldoa	58148.2	59386.8	106801	140707	166981	1.04078	0.00102128	0.0124062	Up
ENSMUSG00000028072.6	Ntrk1	928.118	619.187	108.894	91.2489	85.6407	-2.64287	0.00102533	0.0124436	Down
ENSMUSG00000029714.11	Gigyf1	6098.56	7031.68	7166.11	9952.13	9759.52	0.542924	0.00102746	0.0124627	Up
ENSMUSG00000024713.15	Pcsk5	1364.59	1509.71	1404.62	2147.95	2033.09	0.551657	0.00102896	0.0124743	Up
ENSMUSG00000061536.13	Sec22c	3716.01	3780.06	2957.74	2295.63	2002.59	-0.697525	0.0010305	0.0124862	Down
ENSMUSG00000055312.2	Them7	21.9296	29.358	43.9976	86.4463	148.991	1.90029	0.00103224	0.0125007	Up
ENSMUSG00000021190.14	Lgmn	2577.08	2450.06	5054.23	9304.98	6362.05	1.22126	0.00103457	0.0125221	Up
ENSMUSG00000108126.1	Gm43909	3.53704	13.3445	84.6954	301.361	410.606	3.40559	0.00103539	0.0125253	Up
ENSMUSG00000114579.1	AC160980.1	975.514	796.224	298.084	201.708	214.688	-1.72946	0.00103654	0.0125326	Down
ENSMUSG00000025813.14	Homer2	2581.33	2615.53	3014.94	1894.61	1601.36	-0.646822	0.00104439	0.0126191	Down
ENSMUSG00000027834.15	Serpini1	452.033	346.958	161.691	70.8379	111.45	-1.81435	0.00104481	0.0126191	Down
ENSMUSG00000018661.17	Cog1	4790.56	4640.34	3549.51	2774.69	2404.98	-0.740688	0.0010516	0.0126944	Down
ENSMUSG00000028671.16	Gale	1629.16	1974.1	1739.01	1200.64	963.165	-0.718882	0.0010532	0.0127068	Down
ENSMUSG00000022367.7	Has2	1806.72	2270.35	3176.63	4575.65	4558.9	0.918059	0.00105473	0.0127185	Up
ENSMUSG00000026692.12	Fmo4	24.0518	8.00672	37.398	114.061	123.182	2.36494	0.00105691	0.012738	Up
ENSMUSG00000031568.16	Rwdd4a	3918.33	3847.68	2864.24	2060.3	2177.39	-0.74214	0.00106	0.0127685	Down
ENSMUSG00000022935.16	Grik1	110.356	161.024	136.393	55.2296	42.2338	-1.47906	0.00106107	0.0127746	Down
ENSMUSG00000034686.8	Prr7	1775.59	1440.32	1671.91	1075.78	771.94	-0.818683	0.00106274	0.0127879	Down
ENSMUSG00000034224.14	Slc38a8	217.881	211.733	167.191	93.6502	49.2727	-1.47903	0.0010642	0.0127919	Down
ENSMUSG00000038600.12	Atp6v0a4	8.48889	4.44818	32.9982	98.4527	136.087	2.9581	0.00106368	0.0127919	Up
ENSMUSG00000038174.14	Fam126b	572.292	697.475	516.972	980.925	1038.25	0.760906	0.00106643	0.0128119	Up
ENSMUSG00000022445.6	Cyp2d26	3.53704	2.66891	5.4997	25.2135	46.9264	3.22697	0.0010676	0.0128175	Up
ENSMUSG00000034472.13	Rasd2	57.3	30.2476	74.7959	133.271	256.922	1.85339	0.00106803	0.0128175	Up
ENSMUSG00000021678.9	F2rl1	48.1037	56.9367	250.786	440.636	753.169	2.33599	0.00107033	0.0128383	Up
ENSMUSG00000039313.14	AF529169	98.3296	99.6392	181.49	333.779	301.502	1.33339	0.00107331	0.0128673	Up
ENSMUSG00000030556.13	Lrrc28	1022.2	981.269	844.754	537.888	613.563	-0.722275	0.00107879	0.0129261	Down
ENSMUSG00000021265.3	Slc25a29	761.877	661.889	465.275	327.776	281.559	-1.04878	0.00108088	0.0129442	Down
ENSMUSG00000022884.14	Eif4a2	12025.2	11976.3	15953.5	20556.2	22231.4	0.683863	0.00108629	0.0129953	Up
ENSMUSG00000054099.11	Slc25a40	516.407	507.982	555.47	1001.34	769.593	0.750016	0.00108582	0.0129953	Up
ENSMUSG00000038305.14	Spats2l	876.477	902.981	839.254	1852.59	1229.47	0.819802	0.00108757	0.0130037	Up
ENSMUSG00000091478.2	Gm10039	2437.72	2928.68	2351.67	1590.85	1684.66	-0.651615	0.0010888	0.0130116	Down
ENSMUSG00000029103.16	Lrpap1	4113.57	3979.34	5867.08	8603.81	7563.37	0.79695	0.00109616	0.0130788	Up
ENSMUSG00000029634.15	Rnf6	1573.27	1257.06	1086.74	2014.68	2679.5	0.845418	0.00109556	0.0130788	Up
ENSMUSG00000071042.11	Rasgrp3	1471.41	1316.66	1827	3192.51	2300.57	0.836575	0.00109575	0.0130788	Up
ENSMUSG00000043461.13	Sptssb	31.1259	24.0202	17.599	92.4495	80.9481	1.82728	0.00109715	0.0130837	Up
ENSMUSG00000020523.14	Fam114a2	4638.47	4341.42	4680.25	6171.31	6759.75	0.505859	0.00109931	0.0131026	Up
ENSMUSG00000075232.5	Amd1	15388.9	16559.7	18931.1	11349.7	11359.7	-0.578771	0.00110347	0.0131453	Down
ENSMUSG00000040327.16	Cul9	771.074	655.662	618.166	1085.38	1106.29	0.683791	0.00111015	0.0132109	Up
ENSMUSG00000046727.12	Cystm1	207.27	119.211	376.18	768.412	625.295	1.57516	0.00110977	0.0132109	Up
ENSMUSG00000048027.7	Rgmb	4516.09	4001.58	2017.29	1373.54	1611.92	-1.23444	0.0011119	0.0132209	Down
ENSMUSG00000026785.14	Pkn3	1399.96	1429.65	1387.02	1964.25	2074.15	0.522629	0.00111343	0.0132291	Up
ENSMUSG00000104344.1	Gm38077	210.1	239.312	339.882	474.254	642.892	1.08891	0.0011149	0.0132396	Up
ENSMUSG00000004500.9	Zfp324	2137.78	2003.46	1456.32	850.055	1135.62	-0.910584	0.00111641	0.0132506	Down
ENSMUSG00000107976.1	Gm44043	9.19629	4.44818	5.4997	58.8315	32.8485	2.82789	0.00112176	0.0133072	Up
ENSMUSG00000024176.10	Sox8	1262.01	1230.37	483.974	339.782	361.333	-1.50154	0.001123	0.0133149	Down
ENSMUSG00000002968.8	Med25	16646.7	16956.5	16933.6	12563.5	10654.6	-0.537119	0.00112423	0.0133175	Down
ENSMUSG00000020605.9	Hs1bp3	2509.17	2146.69	2695.95	3874.48	3627.41	0.614262	0.00112457	0.0133175	Up
ENSMUSG00000026662.13	Sephs1	16063.8	15795.5	17467.1	10817.8	12029.6	-0.525326	0.00112499	0.0133175	Down
ENSMUSG00000039323.18	Igfbp2	23402.4	19083.6	22420.1	30735.3	34054.5	0.582368	0.00112639	0.0133224	Up
ENSMUSG00000039501.14	Znfx1	2434.9	2434.93	1740.11	1295.49	1256.46	-0.788513	0.00112658	0.0133224	Down
ENSMUSG00000025265.14	Fgd1	6782.62	6919.59	6203.66	4803.77	4287.9	-0.545711	0.00113381	0.013401	Down
ENSMUSG00000062203.14	Gspt1	24402.7	25400.9	25510.9	18659.2	15584.3	-0.552133	0.00113619	0.0134151	Down
ENSMUSG00000103421.1	Golt1a	0	4.44818	17.599	124.867	123.182	4.11204	0.00113569	0.0134151	Up
ENSMUSG00000041420.18	Meis3	4022.32	3482.04	3507.71	2420.5	2530.51	-0.568526	0.00114216	0.0134715	Down
ENSMUSG00000087365.7	C430049B03Rik	529.141	509.761	615.967	905.285	868.139	0.685817	0.00114489	0.0134967	Up
ENSMUSG00000029725.10	Ppp1r35	3347.45	3422.43	3032.54	2320.84	2078.84	-0.570972	0.00114682	0.0135125	Down
ENSMUSG00000031837.14	Necab2	2127.88	2050.61	1985.39	1380.74	1448.85	-0.538471	0.00114953	0.0135306	Down
ENSMUSG00000103653.1	Gstp-ps	808.566	696.585	690.763	437.034	456.36	-0.71324	0.00114956	0.0135306	Down
ENSMUSG00000001120.15	Pcbp3	2955.55	2647.56	1907.3	1462.38	1290.48	-0.863434	0.00115317	0.013566	Down
ENSMUSG00000079065.3	BC005561	462.644	749.074	575.269	1093.79	1134.45	0.903935	0.00115583	0.0135902	Up
ENSMUSG00000064563.1	Snora7a	2.12222	1.77927	3.29982	3.60193	127.875	4.7901	0.00115975	0.0136293	Up
ENSMUSG00000029638.17	Glcci1	3107.64	3286.32	1822.6	1468.39	1137.97	-1.07186	0.00116161	0.013644	Down
ENSMUSG00000060470.7	Adgrg3	399.685	372.758	303.584	200.507	137.26	-1.08821	0.00116443	0.0136701	Down
ENSMUSG00000019790.17	Stxbp5	1061.82	1485.69	1329.83	2138.35	2130.46	0.724218	0.00116656	0.0136869	Up
ENSMUSG00000049676.14	Catsperg1	7.78148	34.6958	37.398	142.877	133.74	2.389	0.00116707	0.0136869	Up
ENSMUSG00000030769.15	Slc5a11	8.48889	14.2342	21.9988	114.061	49.2727	2.46951	0.00116854	0.0136971	Up
ENSMUSG00000036875.15	Dna2	5559.51	5706.13	5873.68	4209.45	3823.33	-0.508326	0.00117138	0.0137232	Down
ENSMUSG00000025867.8	Cplx2	3461.34	3137.75	1706.01	1405.95	999.533	-1.20304	0.00117265	0.0137239	Down
ENSMUSG00000042616.8	Oscp1	1066.06	1247.27	1130.74	761.208	703.896	-0.648004	0.0011723	0.0137239	Down
ENSMUSG00000031517.8	Gpm6a	1369.54	1176.99	507.072	404.617	310.888	-1.50929	0.00117599	0.0137559	Down
ENSMUSG00000030214.6	Plbd1	119.552	120.101	283.785	690.37	389.489	1.6331	0.00117798	0.013765	Up
ENSMUSG00000055912.8	Tmem150a	436.47	695.695	1080.14	1921.03	1607.23	1.25961	0.00117777	0.013765	Up
ENSMUSG00000008206.16	Cers4	1237.26	1508.82	2075.59	4223.86	2516.43	1.0687	0.00118472	0.0138294	Up
ENSMUSG00000029366.10	Dck	9519.58	8730	7239.81	5558.98	5271.01	-0.650041	0.00118457	0.0138294	Down
ENSMUSG00000025450.4	Gm9752	111.063	102.308	94.5949	266.543	187.706	1.14352	0.00118664	0.0138447	Up
ENSMUSG00000046463.5	5930403N24Rik	749.852	648.545	355.281	267.743	150.165	-1.48543	0.00118749	0.0138475	Down
ENSMUSG00000025127.15	Gcgr	23.3444	19.572	56.097	120.064	150.165	2.04551	0.00118875	0.0138551	Up
ENSMUSG00000085139.1	A730046J19Rik	39.6148	29.358	5.4997	0	0	-6.83419	0.00119049	0.0138682	Down
ENSMUSG00000009248.6	Ascl2	58.0074	18.6824	61.5967	136.873	249.883	2.06977	0.00119216	0.0138734	Up
ENSMUSG00000031230.3	Fgf16	17.6852	8.00672	19.7989	70.8379	70.3896	2.2225	0.00119177	0.0138734	Up
ENSMUSG00000013622.15	Atraid	877.185	652.103	1025.14	1532.02	1526.28	0.84521	0.00119479	0.0138897	Up
ENSMUSG00000028397.13	Kdm4c	1389.35	1327.34	1026.24	2176.77	1947.45	0.724141	0.00119608	0.0138976	Up
ENSMUSG00000037386.16	Rims2	1150.95	898.532	796.357	563.102	368.372	-1.02715	0.00119818	0.0139149	Down
ENSMUSG00000058809.8	Hspd1-ps3	2388.21	1659.17	1605.91	991.731	1074.62	-0.86755	0.00119888	0.0139158	Down
ENSMUSG00000029186.12	Pi4k2b	1878.17	1690.31	1994.19	2925.97	2636.09	0.584967	0.00120473	0.0139766	Up
ENSMUSG00000023387.8	Kcnk16	28.2963	19.572	145.192	456.244	332.004	2.62175	0.00120938	0.0140233	Up
ENSMUSG00000004462.6	Tbccd1	2119.39	2126.23	2160.28	1524.82	1454.72	-0.519313	0.00121109	0.014036	Down
ENSMUSG00000048616.4	Nog	622.518	670.786	903.051	1211.45	1383.16	0.826687	0.00121656	0.0140843	Up
ENSMUSG00000064247.14	Plcxd1	99.037	93.4118	197.989	409.419	305.022	1.46123	0.00121713	0.0140843	Up
ENSMUSG00000098985.1	Gm27219	311.259	322.048	183.69	108.058	111.45	-1.31304	0.0012171	0.0140843	Down
ENSMUSG00000064341.1	mt-Nd1	95563.6	98597.5	83164.3	65616.4	50057.6	-0.676561	0.00121981	0.0141082	Down
ENSMUSG00000022385.10	Gtse1	6613.55	6605.55	6708.54	4884.22	3901.93	-0.59652	0.00122175	0.0141234	Down
ENSMUSG00000039239.14	Tgfb2	3208.09	3169.77	2398.97	4530.03	4876.83	0.684637	0.00123131	0.0142266	Up
ENSMUSG00000111777.1	AC140449.1	11.3185	9.786	13.1993	54.0289	50.4459	2.19614	0.00123477	0.0142594	Up
ENSMUSG00000026781.16	Acbd5	1161.56	1066.67	1028.44	1636.48	1584.94	0.568667	0.00123648	0.0142718	Up
ENSMUSG00000037509.20	Arhgef4	483.866	412.791	335.482	826.043	681.606	0.87414	0.00123861	0.0142819	Up
ENSMUSG00000052848.7	C130026L21Rik	237.689	244.65	472.974	50.427	125.528	-1.85386	0.00123854	0.0142819	Down
ENSMUSG00000058966.13	Fam57b	794.418	606.732	217.788	174.093	116.143	-1.89605	0.00123927	0.0142822	Down
ENSMUSG00000096574.7	Gm2956	55.8852	61.3849	71.4961	156.084	141.952	1.24785	0.00124483	0.014339	Up
ENSMUSG00000015090.13	Ptgds	0	0	0	15.6084	25.8095	6.99187	0.00124891	0.0143786	Up
ENSMUSG00000029228.15	Lnx1	43.8592	88.9636	100.095	256.938	199.437	1.56145	0.00125164	0.0144028	Up
ENSMUSG00000028370.7	Pappa	995.322	1111.16	1454.12	1882.61	2278.28	0.81059	0.00125323	0.0144138	Up
ENSMUSG00000113450.1	Zfp935	411.004	376.316	357.481	752.803	576.022	0.798965	0.00125486	0.0144252	Up
ENSMUSG00000026858.18	Miga2	3154.33	3658.18	2959.94	2031.49	2200.85	-0.622381	0.0012586	0.0144491	Down
ENSMUSG00000036972.14	Zic4	1775.59	1491.92	241.987	102.055	50.4459	-3.93973	0.00125885	0.0144491	Down
ENSMUSG00000041231.15	Ublcp1	1922.73	1837.1	2013.99	1365.13	1213.05	-0.578122	0.00125871	0.0144491	Down
ENSMUSG00000058301.8	Upf1	17158.9	18607.6	12532.7	9772.03	9104.9	-0.77047	0.00126125	0.0144692	Down
ENSMUSG00000029622.16	Arpc1b	2960.5	2959.82	3069.93	5105.13	4014.56	0.605618	0.00126824	0.0145302	Up
ENSMUSG00000053128.15	Rnf26	11759.9	10478.1	8082.36	890.877	76.2554	-4.38551	0.0012679	0.0145302	Down
ENSMUSG00000097072.7	Foxl2os	425.859	287.352	434.476	199.307	140.779	-1.16993	0.00126849	0.0145302	Down
ENSMUSG00000032396.17	Dis3l	3242.05	3302.33	2840.05	2150.35	2074.15	-0.566767	0.0012695	0.0145345	Down
ENSMUSG00000063802.5	Hspbp1	5829.74	6360.01	7231.01	4486.8	3891.37	-0.627794	0.00128435	0.014697	Down
ENSMUSG00000002083.13	Bbc3	1249.28	1408.29	1476.12	2316.04	1953.31	0.632005	0.00128731	0.0147234	Up
ENSMUSG00000018372.13	Cep95	1087.28	960.807	1080.14	1483.99	1710.47	0.615221	0.00129333	0.01477	Up
ENSMUSG00000028793.15	Rnf19b	2790.72	2740.97	2636.56	1898.22	1938.06	-0.505493	0.00129205	0.01477	Down
ENSMUSG00000053398.11	Phgdh	23641.5	24115.4	20218	15106.5	15743.8	-0.554792	0.00129309	0.01477	Down
ENSMUSG00000028318.14	Polr1e	2587.7	2720.51	3775	1836.98	1576.73	-0.826575	0.00129507	0.0147711	Down
ENSMUSG00000039167.11	Adgrl4	542.581	451.046	284.885	960.515	835.29	1.07308	0.00129465	0.0147711	Up
ENSMUSG00000098889.1	Gm27206	7.07407	12.4549	13.1993	48.0257	61.0044	2.33542	0.00129539	0.0147711	Up
ENSMUSG00000032565.9	Nudt16	450.618	443.928	656.664	977.324	924.451	0.880571	0.00129927	0.0148079	Up
ENSMUSG00000068250.13	Amn1	650.815	549.795	754.559	985.728	1424.22	0.887279	0.00130021	0.0148112	Up
ENSMUSG00000016526.8	Dyrk3	1493.34	1582.66	2050.29	1057.77	942.048	-0.77254	0.00130451	0.0148415	Down
ENSMUSG00000023192.12	Grm2	1678.68	1088.02	160.591	46.8251	58.658	-4.20968	0.00130484	0.0148415	Down
ENSMUSG00000114996.1	AC131586.1	0	0	0	19.2103	21.1169	6.95326	0.00130407	0.0148415	Up
ENSMUSG00000002109.14	Ddb2	337.433	246.429	366.28	626.736	564.29	0.911561	0.00130607	0.0148462	Up
ENSMUSG00000026259.14	Ngef	325.407	370.089	501.573	210.113	139.606	-1.18909	0.00130657	0.0148462	Down
ENSMUSG00000023781.2	Hes7	21.9296	32.9165	97.8947	500.668	117.316	2.60868	0.0013122	0.0149027	Up
ENSMUSG00000046179.17	E2f8	3947.33	4423.27	3325.12	2563.37	2294.7	-0.682744	0.00131293	0.0149035	Down
ENSMUSG00000075543.4	Urad	0	0	0	43.2232	7.03896	7.27064	0.00131482	0.0149176	Up
ENSMUSG00000024053.10	Emilin2	5504.33	5498.84	7623.69	3857.67	2183.25	-1.03952	0.00131995	0.0149648	Down
ENSMUSG00000027324.1	Rpusd2	2249.55	2258.79	1966.69	1401.15	1482.88	-0.582143	0.00132042	0.0149648	Down
ENSMUSG00000027397.14	Slc20a1	8042.51	8106.36	7017.62	5531.36	4739.57	-0.588615	0.00132097	0.0149648	Down
ENSMUSG00000025857.10	Dnaaf5	4402.19	5014.88	4489.96	3298.17	3049.04	-0.546655	0.00132374	0.0149812	Down
ENSMUSG00000097021.7	4933433G15Rik	19.1	8.00672	8.79952	73.2392	55.1386	2.40475	0.00132351	0.0149812	Up
ENSMUSG00000066720.6	Cldn9	201.611	160.134	370.68	689.169	551.386	1.34779	0.00132472	0.0149848	Up
ENSMUSG00000071713.4	Csf2rb	290.037	592.498	1723.61	220.918	103.238	-2.42167	0.00132632	0.0149955	Down
ENSMUSG00000073063.3	Hbq1b	59.4222	217.071	105.594	24.0129	24.6364	-2.38748	0.00132721	0.014998	Down
ENSMUSG00000027490.17	E2f1	6386.47	5868.04	4703.34	3715.99	3172.23	-0.714988	0.0013306	0.0150288	Down
ENSMUSG00000036850.4	Mrpl41	2787.89	2910	3364.72	2012.28	1994.37	-0.592248	0.00133255	0.0150434	Down
ENSMUSG00000046709.16	Mapk10	848.889	560.471	183.69	122.466	137.26	-2.03287	0.00134037	0.0151241	Down
ENSMUSG00000033006.9	Sox10	3481.15	3987.35	4899.13	2371.27	965.511	-1.30504	0.0013422	0.0151372	Down
ENSMUSG00000020525.17	Ppm1d	3668.61	3848.57	3633.1	2703.85	2159.79	-0.61207	0.00134477	0.0151586	Down
ENSMUSG00000107479.1	2610300M13Rik	12.0259	12.4549	35.1981	0	0	-6.50395	0.00134655	0.0151712	Down
ENSMUSG00000033080.9	Vsx1	84.8889	65.8331	37.398	6.00322	14.0779	-2.64473	0.00134726	0.0151716	Down
ENSMUSG00000042425.18	Frmpd3	365.022	407.453	173.791	112.86	104.411	-1.53945	0.0013494	0.0151882	Down
ENSMUSG00000065954.11	Tacc1	5110.31	3851.23	3064.43	2262.01	2062.42	-0.890904	0.00135057	0.0151938	Down
ENSMUSG00000102657.1	Gm37899	5.65926	7.11709	26.3986	81.6437	91.5065	2.75512	0.00135146	0.0151962	Up
[truncated: 889 more rows]
