# Supplementary material for: Loss‐of‐Function of p21‐Activated Kinase 2 Links BMP Signaling to Neural Tube Patterning Defects
Source: Adv Sci (Weinh). 2022 Dec 11;10(4):2204018. doi: 10.1002/advs.202204018 (PMC9896034; doi:10.1002/advs.202204018)
Supplement: Supplementary file 3 — Supporting Information [file ADVS-10-2204018-s004.xls]

## Sheet: NTD-DEGs 
geneName	WT1	WT2	WT3	Pak2-/- 1	Pak2-/- 2	log2FoldChange	pvalue	padj
Sox1	7816.14	7035.24	6444.55	997.734	615.909	3.13743	3.74e-25	4.98e-22
Slc40a1	466.181	434.142	606.067	2322.04	2094.09	-2.13824	2.33e-19	1.46e-16
Pgm2	5517.78	5603.82	6982.42	17342.1	19537.8	-1.61166	1.68e-16	7.17e-14
Dlc1	6547.76	6537.94	6205.86	13004.2	16397.3	-1.19285	4.45e-11	6.77e-09
Bmp4	1858.36	2063.96	1585.01	4281.49	4847.5	-1.31374	8e-11	1.18e-08
Zic1	12893.9	13997.5	6884.53	2717.06	1871.19	2.29511	3.03e-09	2.85e-07
Prmt8	2106.66	2074.63	762.259	246.132	123.182	3.15825	2.79e-08	2.12e-06
Pax6	3447.9	3520.29	4539.45	1622.07	1168.47	1.45888	3.2e-08	2.4e-06
Prickle1	2710.08	2698.27	3573.71	8300.05	6374.96	-1.29348	3.67e-08	2.7e-06
Dact1	5775.27	5436.57	6099.17	12161.3	10131.4	-0.949891	5.98e-08	4.14e-06
Sall2	16665.8	17014.3	14487.3	8939.99	8397.48	0.889257	2.47e-07	1.38e-05
Hk2	9861.26	10115.2	15620.3	27582.4	33157	-1.35594	5.38e-07	2.72e-05
Marcksl1	127154	127993	117548	75574.5	67425.1	0.797027	6.02e-07	2.99e-05
Smad9	456.278	502.644	637.965	1150.22	1329.19	-1.2214	7.94e-07	3.76e-05
Mapk11	2720.69	2687.59	3066.63	1186.24	610.044	1.65327	8.57e-07	4e-05
Gldc	7069.12	6641.13	7807.38	4133.81	3755.29	0.862554	1.07e-06	4.94e-05
Prss8	630.3	665.448	1363.93	3646.35	2823.8	-1.86853	1.2e-06	5.42e-05
Celsr1	9520.99	9684.58	9945.66	5698.25	4373.54	0.948278	1.61e-06	6.96e-05
Frem1	3875.18	4145.7	3569.31	6388.62	6858.3	-0.777594	2.4e-06	9.7e-05
Crabp2	23449.8	22695.5	36779.8	11599.4	9874.49	1.36423	2.95e-06	0.000114961
Meox2	940.144	1134.29	534.571	282.151	201.784	1.84642	8.95e-06	0.000286975
Tyms	7579.87	7779.87	8113.16	5011.48	4897.95	0.659095	9.24e-06	0.000294453
Mat2a	26212.3	27797.6	19008.1	12305.4	11383.2	1.03914	1.33e-05	0.000393009
Lama5	6695.61	8473.78	11404.2	20277.7	18310.7	-1.12327	2.58e-05	0.000674381
Sfrp2	11505.3	13287.6	9924.76	6848.47	5932.67	0.856747	5.97e-05	0.00134322
Cyp26b1	4140.45	4060.3	4667.05	2280.02	2748.72	0.770364	6.8e-05	0.0015011
Rad9b	212.93	177.927	329.982	571.506	703.896	-1.41083	7.08e-05	0.00154369
Gdf7	274.474	288.242	304.683	116.462	140.779	1.16756	8.6e-05	0.00180859
Ada	668.5	684.13	677.563	391.41	272.173	1.02853	0.000125617	0.0024346
Pax1	2660.56	2825.48	2244.98	919.693	194.745	2.20956	0.000173998	0.00319057
Lbx1	1067.48	708.15	277.185	174.093	116.143	2.23844	0.00017512	0.00320336
Csk	13517.8	12442.5	10982.9	7900.23	7580.96	0.669921	0.000185655	0.00334209
St14	1098.6	1066.67	1799.5	2867.14	2745.2	-1.08707	0.000219884	0.00380785
Frem2	8338.92	9180.15	11028	15585.5	15438.8	-0.705147	0.000272741	0.00453154
Grem1	558.852	467.059	631.366	896.88	1303.38	-0.994421	0.000345288	0.00542261
Hira	12336.5	12511.8	13863.6	8956.8	8608.65	0.555016	0.000442034	0.00652313
Snai2	516.407	596.056	371.78	942.505	1014.78	-0.982865	0.000451615	0.00663677
Bmp5	1006.64	931.449	1487.12	2026.69	2446.04	-0.97071	0.000537409	0.00758926
Tcof1	18627.4	19310.4	21022.1	13806.2	13261.4	0.538164	0.000559947	0.00787123
Prkaca	20747.5	20613.8	16910.5	13095.4	11394.9	0.665676	0.00060381	0.00834791
Smarca4	57547.6	56114.7	46261.3	35207.7	33944.2	0.6246	0.000691181	0.00922362
Scrib	20339.4	20032.8	20488.6	14705.5	11668.3	0.621456	0.000691062	0.00922362
Irf6	713.774	559.581	390.479	1287.09	1053.5	-1.07565	0.000719222	0.00950263
Pip4k2b	13406.8	13138.1	12357.8	9483.88	8412.74	0.535274	0.00086968	0.0110397
F2rl1	48.1037	56.9367	250.786	440.636	753.169	-2.33598	0.00107033	0.0128383
Amd1	15388.9	16559.7	18931.1	11349.7	11359.7	0.578772	0.00110347	0.0131453
Nog	622.518	670.786	903.051	1211.45	1383.16	-0.826687	0.00121656	0.0140843
Tgfb2	3208.09	3169.77	2398.97	4530.03	4876.83	-0.684636	0.00123131	0.0142266
Rnf26	11759.9	10478.1	8082.36	890.877	76.2554	4.38552	0.0012679	0.0145302
Sox10	3481.15	3987.35	4899.13	2371.27	965.511	1.30504	0.0013422	0.0151372
Zic3	1820.87	1183.22	606.067	480.257	342.563	1.54917	0.00140364	0.015674
Slc2a1	25088.9	28674.8	75057.7	109598	124391	-1.44605	0.00146096	0.0161942
Ppm1g	20065.6	22494.4	28430.2	15296.2	13756.5	0.703939	0.00176276	0.0186801
Rere	12618.7	13126.6	10002.9	18617.2	17766.3	-0.610297	0.00180681	0.0190166
Crabp1	40066.8	35841.7	68249.1	27335	17488.3	1.10035	0.00245199	0.0239551
Folr1	128.041	81.8465	329.982	758.806	470.437	-1.77497	0.00258371	0.0249726
Tead1	3032.65	2771.22	2072.29	3193.71	9483.83	-1.27157	0.00323576	0.0295591
Dhfr	5990.32	5771.07	7128.71	4427.97	4158.85	0.552337	0.00329066	0.0299399
Sp2	3972.8	4054.96	3379.02	2681.04	2563.36	0.536306	0.00330228	0.0299987
Kitl	2229.75	2321.95	1818.2	3037.63	3341.16	-0.586609	0.00331745	0.0300628
Shmt1	6552	7220.29	8132.96	5145.96	4933.14	0.534802	0.00343459	0.0308038
Spint1	979.759	913.656	2032.69	3076.05	2580.95	-1.11257	0.00380244	0.0332081
Cthrc1	1019.37	1170.76	577.469	1857.39	1748.01	-0.965711	0.00380384	0.0332081
Cyb5r2	45.2741	56.0471	30.7983	109.259	125.528	-1.40965	0.00395998	0.0342281
Tcn2	2049.36	2059.51	2717.95	3768.82	3287.2	-0.633022	0.00418321	0.0356826
Cpox	6994.13	12361.5	9239.5	5266.02	5595.98	0.811468	0.00467646	0.0385803
Marcks	99651.7	94369.9	43248.6	38870.8	36996.8	1.06002	0.00498862	0.0404339
Bmp2	464.059	555.133	1316.63	2032.69	1713.99	-1.26774	0.00519782	0.0416525
Arl13b	1537.2	1625.37	1860	2263.21	2580.95	-0.533315	0.00566545	0.0443484
Spint2	2608.21	2680.47	5583.3	7260.29	7193.82	-0.996102	0.00648205	0.0487054
Hes5	8301.42	8101.03	5230.22	1015.74	488.035	3.26178	1.52e-14	4.3e-12
Sdc4	1179.96	1101.37	1204.43	2515.35	3395.13	-1.34687	3.17e-10	4.06e-08
Rgma	12659.8	12157.8	11052.2	6326.19	4984.76	1.08015	7.1e-08	4.75e-06
Fam212a	1820.87	1907.38	1830.3	936.502	581.888	1.28735	3.31e-06	0.000126573
Ferd3l	120.967	120.991	153.992	28.8154	10.5584	2.7461	7.78e-06	0.000257099
Tcf7l2	2862.88	3676.87	2205.38	1311.1	1048.81	1.305	1.11e-05	0.000339554
Lhx2	6300.17	5143.88	2951.14	1402.35	1771.47	1.59651	1.41e-05	0.000411031
Sox17	674.159	606.732	857.953	1834.58	1324.5	-1.1484	2.24e-05	0.000600163
Nodal	21.2222	25.7994	21.9988	84.045	125.528	-2.18826	3.52e-05	0.000874607
H19	71257.1	77359.2	117124	196572	182490	-1.09739	3.75e-05	0.000919467
Rock2	3457.81	4288.05	4356.86	6885.69	6512.21	-0.731875	0.000116792	0.00230792
Pax7	2647.82	2394.9	1289.13	893.279	483.342	1.61694	0.000150718	0.00283957
Atp6ap2	2800.62	3012.31	2920.34	4309.11	4152.99	-0.539542	0.000359812	0.00560792
En1	1397.84	1281.08	1125.24	650.749	246.364	1.49962	0.000566221	0.0079299
Phgdh	23641.5	24115.4	20218	15106.5	15743.8	0.554793	0.00129309	0.01477
Grhl3	536.922	544.457	463.075	862.062	778.979	-0.671436	0.00166602	0.0179063
Cby1	2554.45	2378	2808.15	1691.71	1836	0.548524	0.0026991	0.025693
Hes3	183.926	201.947	601.667	110.459	50.4459	2.03144	0.00334873	0.0302254
Ssbp3	31137.2	19462.6	19881.4	13662.1	13206.3	0.806413	0.00352716	0.0314225
Bmi1	6430.33	5773.74	5175.22	3917.7	4137.74	0.52455	0.00453534	0.03776
Wdr19	2070.58	1935.85	1591.61	2829.92	2638.44	-0.550593	0.00654341	0.0489534

## Sheet: collected NTD genes
97c2
Abi1
Actc1
Ada
Ago2
Ahcy
Aldh1a2
Aldh1l1
Alkbh1
Alx1
Alx3
Ambra1
Amd1
Amn
Apaf1
Apex1
Arhgap35
Arid1a
Arl13b
Atic
Atmin
Atp2c1
Axd
Axin2
Bard1
Bcl10
Bhmt
Bhmt2
Birc5
Bmp2
Bmp4
Bmp5
Brca1
Brca2
Brd1
Brd2
C2cd3
Cat
Cbs
Ccdc160
Ccl2
Cdk20
Cdkn2a
Cdon
Cdx2
Cecr2
Celsr1
Cer1
Cfl1
Chrdl1
Chrna7
Chtop
Chuk
Cited2
Cluap1
Cobl
Comt
Coq7
Cpox
Crabp1
Crabp2
Crb2
Crebbp
Csk
Csnk2a1
Cth
Cthrc1
Ctnnb1
Cubn
Cyb5r2
Cyfip1
Cyp26a1
CYP26B1
Cyp26c1
Dact1
Ddx11
Deaf1
Del(17)T
Del(6Dlx6-Dlx5)1Tlu
Dhfr
Dicer1
Disp1
Dlc1
Dlx5
Dlx6
Dnajb6
Dnmt1
Dnmt3a
Dnmt3b
Dnmt3l
Dvl1
Dvl2
Dvl3
Dync2li1
Edil3
Eef1a1
Ehmt1
Ehmt2
Emg1
Enosf1
Enpp2
Ep300
Epha3
Epn1
Epn2
Ercc2
Erf
Etn2
F2r
F2rl1
Fat1
Fat2
Fbxl5
Fbxw7
Fen1
Fgf8
Fgfr1
Fhod3
Fign
Fkbp1a
Fkbp8
Folh1
Folr1
Folr2
Folr3
Foxb1
Foxc2
Foxp4
Fpgs
Frem1
Frem2
Ftcd
Fth1
FUZ
Fzd1
Fzd2
Fzd3
Fzd6
Fzd7
G2e
Gamt
Gart
Gdf7
Ggh
Gif
Gldc
Gli1
Gli2
Gli3
Glrx3
Gnaz
Gnb1
Gnmt
Gpg2
Gpr161
Gpr63
Grem1
Grhl2
Grik5
Grip1
Gt(ROSA)26Sor
Gtf2i
Gtf2ird1
H2az2
Hdac4
Hectd1
Hgs
Hhip
Hif1a
Hira
Hk1
Hk2
Hmx1
Hprt
Hspg2
Icmt
Ift122
Ift140
Ift172
Ift57
Ift88
Igs1
Ikbkb
Inka1
Inpp5e
Ins
Insr
Intu
Ipmk
Irf6
Itga3
Itga6
Itgb1
Itpk1
Kat2a
Kdm2b
Kdm6a
Kdm8
Kif3a
Kif3b
Kitl
Kmt2b
l4Jus2
Lama5
Larp7
Lasp1
Lbx1
Lbx2
Lemd2
Lep
Lepr
Lias
Lin28a
Lin28b
Lmo4
Lmx1a
Lrp2
Lrp6
Luzp1
Lyar
m12Bei
m5Sapc
m7Anu
Map3k4
Map3k7
Mapk11
Mapk14
Marcks
Marcksl1
Mat1a
Mat2a
Mat2b
Mbd4
Mdfi
Med12
Med24
Med31
Men1
Mena
Meox2
Mesp2
Mgmt
Mib2
Mir124-1
Mir9
Mks1
Mmaa
MNAT1
Modvl1
Modvl2
Msx1
Msx2
Mthfd1
Mthfd2
Mthfr
Mthfs
Mtr
Mtrr
Mut
Mut1170
Myc
Nap1l2
Nat1
Nat2
Ncam1
Nckap1
Ndor1
Ndst1
Nnmt
Nog
Nos1
Nos2
Nos3
Notch1
Notch4
nt
Nuak1
Nuak2
Numb
OGG1
Otx2
Ovol2
Padi4
Palld
Pax1
Pax3
Pax6
Pcmt1
Pdgfa
Pdgfc
Pdgfra
Pdgfrb
Pedm52
Pemt
Pfkfb4
Pfn1
Pgm2
Ph
Phactr4
Pip4k2b
Pip5k1c
Pkd1
Pkn2
Plpp3
Plxnb2
Pmca1
Porcn
Ppm1g
Prickle1
Prkaca
Prkacb
Prmt1
Prmt2
PRMT3
Prmt8
Prrx1
Prrx2
Prss8
Ptch1
Pten
Ptk7
Ptpn11
Ptpn9
Qk
Rab23
Rac1
Rad9b
Rai1
Rala
Ralb
Rapgef2
Rara
Rarg
Rbm12
Rere
Rfc1
Rnmt
RPL3
Rpl38
Rraga
Sall1
Sall2
Sall4
Sardh
Scarb1
Scrib
Sec23a
Sec24a
Sec24b
Sestd1
Set
Setd2
Sfrp1
Sfrp2
Sfrp5
Shb
Shh
Shmt1
Shmt2
Shroom3
Sirt1
Six3
Skax14
Ski
SLC19A1
Slc25a19
Slc25a32
SLC2A1
SLC2A4
Slc40a1
Smad7
Smad9
Smarca4
Smarcc1
Smo
Smurf1
Smurf2
Snai1
Snai2
Sno
Snx13
Snx3
Sod2
Sox1
Sox10
Sox11
Sox4
Sox9
Sp2
Sp8
Spint1
Spint2
Srd5a3
Ss18
St14
Stk3
Stk4
Sufu
Supt20
Suz12
Tcf3
Tcn1
TCN2
Tcof1
Tctn2
Tead1
Tead2
Tenm4
Terc
Tfap2a
Tfb1m
Tg(Cdx1-cre)23Kem
Tg(mI56i-lacZ)1Mekk
Tg(Mt1-Ptch1)MT22Mps
Tg(Nes-cre)1Kln
Tg(Pgk1-cre)1Lni
Tg(Zp3-cre)3Mrt
Tgfb1
Tgfb2
Tgif1
Tmed2
Tmem132a
Tmem163
Tmem67
Tnfrsf1a
Tp53
Traf4
Trdmt1
Trim28
Trim71
Trp53
Trp53bp2
Trpm6
Tsc1
Tsc2
Ttc21b
Tulp3
Twist1
Txn2
Tyms
Ucp2
Usp7
Usp9x
Uty
Vangl1
Vangl2
Vasp
Wnt3a
Wnt5a
Xist
Xrcc1
Xrcc3
Zeb1
Zeb2
Zfp148
Zfp36l1
Zfp568
Zic1
Zic2
Zic3
Zic5
Bmi1
En1
Hes3
Hes5
Lhx2
Nodal
Pax7
Rock2
Sox17
Sdc4
Tcf7l2
H19
Fam212a
Atp6ap2
Ssbp3
Cby1
Ferd3l
Wdr19
Grhl3
Phgdh
Rgma
