# Supplementary material for: Loss‐of‐Function of p21‐Activated Kinase 2 Links BMP Signaling to Neural Tube Patterning Defects
Source: Adv Sci (Weinh). 2022 Dec 11;10(4):2204018. doi: 10.1002/advs.202204018 (PMC9896034; doi:10.1002/advs.202204018)
Supplement: Supplementary file 4 — Supporting Information [file ADVS-10-2204018-s001.xls]

## Sheet: Phase 1
Description	GeneRatio	BgRatio	pvalue	p.adjust	qvalue	geneID	Count
GO:0030198	extracellular matrix organization	36/276	271/23210	4.02858e-27	1.39228e-23	9.42263e-24	Col3a1/Col1a2/Fn1/Postn/Flrt2/Col1a1/Serpinh1/Col23a1/Pdgfra/Col5a2/Itgb1/Pmp22/Nid1/Col4a1/Col9a1/Lamb1/Phldb2/Ddr2/Ccdc80/Has2/Lum/Smoc2/Mmp2/Emilin1/Foxc1/Tgfbi/Mmp14/Plod2/Anxa2/Efemp2/Mia3/Ets1/Pxdn/Col4a2/Sema5a/Npnt
GO:0043062	extracellular structure organization	36/276	315/23210	8.23842e-25	1.4236e-21	9.63461e-22	Col3a1/Col1a2/Fn1/Postn/Flrt2/Col1a1/Serpinh1/Col23a1/Pdgfra/Col5a2/Itgb1/Pmp22/Nid1/Col4a1/Col9a1/Lamb1/Phldb2/Ddr2/Ccdc80/Has2/Lum/Smoc2/Mmp2/Emilin1/Foxc1/Tgfbi/Mmp14/Plod2/Anxa2/Efemp2/Mia3/Ets1/Pxdn/Col4a2/Sema5a/Npnt
GO:0001667	ameboidal-type cell migration	39/276	406/23210	5.24441e-24	6.04156e-21	4.0888e-21	Igf2/Fn1/Cxcl12/Twist1/Sparc/Itgb1/Pmp22/Amot/Nrp1/Nrp2/Myh9/Ddr2/Nr2f2/Has2/Calr/Smoc2/Kank2/Snai2/Cd63/Bmp4/Ccbe1/Hand2/Adgra2/Jcad/Tgfbr3/Kitl/Bmpr2/Serpinf1/Pitx2/Mia3/Ets1/Grn/Akap12/Igf1/Sema5a/Cxcl13/Itga4/Cygb/Amotl1
GO:0060485	mesenchyme development	29/276	272/23210	2.59753e-19	2.24427e-16	1.51887e-16	Fn1/Twist1/Col1a1/Flna/Mdk/Nrp1/Nrp2/Foxd1/Phldb2/Hand1/Has2/Snai2/Bmp4/Foxc1/Hand2/Six2/Tgfbr3/Kitl/Bmpr2/Pitx2/Dact3/Rdh10/Osr1/Amer1/Sema5a/Itga4/Vasn/Dchs1/Fendrr
GO:0031589	cell-substrate adhesion	31/276	339/23210	1.27088e-18	8.78433e-16	5.94505e-16	Col3a1/Lgals1/Fn1/Postn/Col1a1/Flna/Itgb1/Mdk/Nid1/Nrp1/Col26a1/Lrp1/Lamb1/Phldb2/Ddr2/Ccdc80/S100a10/Has2/Calr/Smoc2/Frem1/Dlc1/Emilin1/Cd63/Mmp14/Itgb5/Limch1/Actn4/Npnt/Itga4/Iqgap1
GO:0010810	regulation of cell-substrate adhesion	25/276	211/23210	6.69988e-18	3.85913e-15	2.61178e-15	Lgals1/Fn1/Postn/Col1a1/Flna/Itgb1/Mdk/Nid1/Nrp1/Col26a1/Lrp1/Phldb2/Ddr2/Ccdc80/S100a10/Has2/Calr/Smoc2/Dlc1/Emilin1/Mmp14/Limch1/Actn4/Npnt/Iqgap1
GO:0010631	epithelial cell migration	27/276	280/23210	6.20755e-17	3.06476e-14	2.07416e-14	Igf2/Sparc/Itgb1/Amot/Nrp1/Myh9/Nr2f2/Has2/Calr/Smoc2/Kank2/Snai2/Cd63/Bmp4/Ccbe1/Adgra2/Jcad/Tgfbr3/Bmpr2/Serpinf1/Mia3/Ets1/Grn/Igf1/Sema5a/Cxcl13/Amotl1
GO:0090132	epithelium migration	27/276	282/23210	7.43698e-17	3.21278e-14	2.17434e-14	Igf2/Sparc/Itgb1/Amot/Nrp1/Myh9/Nr2f2/Has2/Calr/Smoc2/Kank2/Snai2/Cd63/Bmp4/Ccbe1/Adgra2/Jcad/Tgfbr3/Bmpr2/Serpinf1/Mia3/Ets1/Grn/Igf1/Sema5a/Cxcl13/Amotl1
GO:0090130	tissue migration	27/276	284/23210	8.89658e-17	3.24452e-14	2.19582e-14	Igf2/Sparc/Itgb1/Amot/Nrp1/Myh9/Nr2f2/Has2/Calr/Smoc2/Kank2/Snai2/Cd63/Bmp4/Ccbe1/Adgra2/Jcad/Tgfbr3/Bmpr2/Serpinf1/Mia3/Ets1/Grn/Igf1/Sema5a/Cxcl13/Amotl1
GO:0010595	positive regulation of endothelial cell migration	18/276	97/23210	9.38809e-17	3.24452e-14	2.19582e-14	Igf2/Sparc/Amot/Nrp1/Plpp3/Calr/Smoc2/Snai2/Bmp4/Ccbe1/Adgra2/Jcad/Bmpr2/Ets1/Grn/Igf1/Sema5a/Amotl1
GO:0043542	endothelial cell migration	23/276	198/23210	2.28484e-16	7.17854e-14	4.85828e-14	Igf2/Sparc/Itgb1/Amot/Nrp1/Myh9/Nr2f2/Calr/Smoc2/Snai2/Bmp4/Ccbe1/Adgra2/Jcad/Bmpr2/Serpinf1/Mia3/Ets1/Grn/Igf1/Sema5a/Cxcl13/Amotl1
GO:0010594	regulation of endothelial cell migration	21/276	157/23210	2.62085e-16	7.54804e-14	5.10835e-14	Igf2/Sparc/Amot/Nrp1/Nr2f2/Plpp3/Calr/Smoc2/Snai2/Bmp4/Ccbe1/Adgra2/Jcad/Bmpr2/Serpinf1/Ets1/Grn/Igf1/Sema5a/Cxcl13/Amotl1
GO:0010632	regulation of epithelial cell migration	24/276	225/23210	3.57439e-16	9.50239e-14	6.43101e-14	Igf2/Sparc/Amot/Nrp1/Nr2f2/Plpp3/Has2/Calr/Smoc2/Snai2/Cd63/Bmp4/Ccbe1/Adgra2/Jcad/Tgfbr3/Bmpr2/Serpinf1/Ets1/Grn/Igf1/Sema5a/Cxcl13/Amotl1
GO:0048762	mesenchymal cell differentiation	23/276	216/23210	1.56818e-15	3.87116e-13	2.61992e-13	Fn1/Twist1/Col1a1/Flna/Mdk/Nrp1/Nrp2/Phldb2/Has2/Snai2/Bmp4/Foxc1/Hand2/Six2/Tgfbr3/Kitl/Pitx2/Dact3/Rdh10/Osr1/Amer1/Sema5a/Vasn
GO:0001503	ossification	29/276	381/23210	2.30091e-15	5.30131e-13	3.58781e-13	Igf2/Col1a2/Dlk1/Twist1/Col1a1/Tmem119/Mdk/Gpc3/Pkdcc/Fbn2/Ddr2/Mmp2/Snai2/Bmp4/Foxc1/Mmp14/Hand2/Igfbp5/Six2/Tgfbr3/Twist2/Bmpr2/Mia3/Igf1/Osr1/Pbx1/Npnt/Dchs1/Gnas
GO:0048754	branching morphogenesis of an epithelial tube	21/276	184/23210	6.83079e-15	1.47545e-12	9.98553e-13	Cxcl12/Pdgfra/Mdk/Gpc3/Col4a1/Nrp1/Foxd1/Bmp4/Mmp14/Maged1/Nfatc4/Wnt6/Six2/Pitx2/Igf1/Rdh10/Pbx1/Flt1/Sema5a/Npnt/Dchs1
GO:0010634	positive regulation of epithelial cell migration	19/276	143/23210	8.12688e-15	1.65215e-12	1.11814e-12	Igf2/Sparc/Amot/Nrp1/Plpp3/Has2/Calr/Smoc2/Snai2/Bmp4/Ccbe1/Adgra2/Jcad/Bmpr2/Ets1/Grn/Igf1/Sema5a/Amotl1
GO:0061138	morphogenesis of a branching epithelium	22/276	221/23210	2.6945e-14	5.0654e-12	3.42816e-12	Cxcl12/Pdgfra/Mdk/Gpc3/Col4a1/Nrp1/Foxd1/Snai2/Bmp4/Mmp14/Maged1/Nfatc4/Wnt6/Six2/Pitx2/Igf1/Rdh10/Pbx1/Flt1/Sema5a/Npnt/Dchs1
GO:0050678	regulation of epithelial cell proliferation	27/276	358/23210	2.7848e-14	5.0654e-12	3.42816e-12	Igf2/Cxcl12/Dlk1/Twist1/Sparc/Mdk/Gpc3/Arg1/Nr2f2/Has2/Foxp1/Snai2/Bmp4/Maged1/Jcad/Foxp2/Aplnr/Tgfbr3/Twist2/Bmpr2/Serpinf1/Grn/Igf1/Osr1/Flt1/Sema5a/Itga4
GO:0050673	epithelial cell proliferation	29/276	425/23210	3.87871e-14	6.70241e-12	4.53605e-12	Igf2/Igfbp4/Cxcl12/Dlk1/Twist1/Sparc/Mdk/Gpc3/Arg1/Nr2f2/Has2/Foxp1/Snai2/Bmp4/Maged1/Jcad/Igfbp5/Foxp2/Aplnr/Tgfbr3/Twist2/Bmpr2/Serpinf1/Grn/Igf1/Osr1/Flt1/Sema5a/Itga4
GO:0030199	collagen fibril organization	13/276	54/23210	5.14142e-14	8.46131e-12	5.72644e-12	Col3a1/Col1a2/Col1a1/Serpinh1/Col5a2/Ddr2/Lum/Emilin1/Foxc1/Plod2/Anxa2/Mia3/Pxdn
GO:0061448	connective tissue development	24/276	285/23210	7.27805e-14	1.14332e-11	7.73772e-12	Col1a1/Serpinh1/Prrx1/Mdk/Pkdcc/Col9a1/Pitx1/Pdgfrb/Foxd1/Prrx2/Hand1/Snai2/Bmp4/Bgn/Hand2/Six2/Ebf2/Anxa2/Bmpr2/Mia3/Igf1/Osr1/Amer1/Gnas
GO:0001655	urogenital system development	26/276	346/23210	9.32362e-14	1.40097e-11	9.4815e-12	Pdgfra/Vcan/Gpc3/Nid1/Col4a1/Nrp1/Fbn1/Pdgfrb/Foxd1/Kank2/Mmp2/Bmp4/Foxc1/Maged1/Wnt6/Six2/Serpinf1/Igf1/Gcnt1/Rdh10/Osr1/Pbx1/Amer1/Npnt/Adamts1/Dchs1
GO:0048705	skeletal system morphogenesis	23/276	262/23210	1.01938e-13	1.4679e-11	9.93445e-12	Twist1/Col1a1/Serpinh1/Pdgfra/Prrx1/Tmem119/Fbn2/Col9a1/Pdgfrb/Prrx2/Has2/Mmp2/Frem1/Bmp4/Foxc1/Mmp14/Six2/Anxa2/Twist2/Rdh10/Osr1/Ndst1/Gnas
GO:0060562	epithelial tube morphogenesis	27/276	380/23210	1.17391e-13	1.62281e-11	1.09828e-11	Cxcl12/Twist1/Pdgfra/Mdk/Gpc3/Col4a1/Nrp1/Foxd1/Hand1/Dlc1/Bmp4/Mmp14/Maged1/Nfatc4/Fzd2/Wnt6/Hand2/Six2/Pitx2/Igf1/Rdh10/Osr1/Pbx1/Flt1/Sema5a/Npnt/Dchs1
GO:0001763	morphogenesis of a branching structure	22/276	240/23210	1.47767e-13	1.96416e-11	1.3293e-11	Cxcl12/Pdgfra/Mdk/Gpc3/Col4a1/Nrp1/Foxd1/Snai2/Bmp4/Mmp14/Maged1/Nfatc4/Wnt6/Six2/Pitx2/Igf1/Rdh10/Pbx1/Flt1/Sema5a/Npnt/Dchs1
GO:0048568	embryonic organ development	30/276	493/23210	2.72483e-13	3.48778e-11	2.36046e-11	Igf2/Krt8/Twist1/Pdgfra/Col5a2/Prrx1/Pkdcc/Pdgfrb/Prrx2/Nr2f2/Phlda2/Hand1/Nrk/Bmp4/Foxc1/Gjb5/Mmp14/Fzd2/Hand2/Six2/Twist2/Kitl/Pitx2/Rdh10/Osr1/Pbx1/Ndst1/Itga4/Gnas/Fendrr
GO:0007160	cell-matrix adhesion	20/276	204/23210	5.5542e-13	6.85547e-11	4.63963e-11	Col3a1/Fn1/Postn/Itgb1/Nid1/Nrp1/Lrp1/Phldb2/Ddr2/S100a10/Frem1/Dlc1/Emilin1/Cd63/Mmp14/Itgb5/Limch1/Npnt/Itga4/Iqgap1
GO:0072001	renal system development	23/276	302/23210	2.00761e-12	2.39252e-10	1.6192e-10	Pdgfra/Vcan/Gpc3/Nid1/Col4a1/Nrp1/Fbn1/Pdgfrb/Foxd1/Kank2/Bmp4/Foxc1/Maged1/Wnt6/Six2/Gcnt1/Rdh10/Osr1/Pbx1/Amer1/Npnt/Adamts1/Dchs1
GO:0032963	collagen metabolic process	15/276	109/23210	3.43596e-12	3.95823e-10	2.67884e-10	Col1a2/Col1a1/Serpinh1/Itgb1/Pdgfrb/Arg1/Rcn3/Mmp2/Emilin1/Bmp4/Mmp14/Plod2/Tgfbr3/Mrc2/Cygb
GO:0001822	kidney development	22/276	281/23210	3.56996e-12	3.97993e-10	2.69353e-10	Pdgfra/Vcan/Gpc3/Nid1/Nrp1/Fbn1/Pdgfrb/Foxd1/Kank2/Bmp4/Foxc1/Maged1/Wnt6/Six2/Gcnt1/Rdh10/Osr1/Pbx1/Amer1/Npnt/Adamts1/Dchs1
GO:0060348	bone development	20/276	231/23210	5.62718e-12	6.07735e-10	4.11302e-10	Twist1/Col1a1/Serpinh1/Sparc/Tmem119/Col9a1/Fbn1/Has2/Frem1/Bmp4/Foxc1/Bbx/Mmp14/Bgn/Anxa2/Pitx2/Igf1/Amer1/Dchs1/Gnas
GO:0030278	regulation of ossification	20/276	233/23210	6.59494e-12	6.89875e-10	4.66893e-10	Dlk1/Twist1/Tmem119/Mdk/Pkdcc/Fbn2/Ddr2/Snai2/Bmp4/Hand2/Igfbp5/Six2/Twist2/Bmpr2/Mia3/Igf1/Osr1/Pbx1/Npnt/Gnas
GO:0038084	vascular endothelial growth factor signaling pathway	10/276	35/23210	6.78696e-12	6.89875e-10	4.66893e-10	Pdgfra/Nrp1/Nrp2/Pdgfrb/Smoc2/Cd63/Foxc1/Ccbe1/Adgra2/Jcad
GO:0060973	cell migration involved in heart development	8/276	17/23210	8.00559e-12	7.90494e-10	5.3499e-10	Twist1/Nrp1/Pdgfrb/Snai2/Bmp4/Hand2/Pitx2/Dchs1
GO:0051216	cartilage development	19/276	211/23210	9.71241e-12	9.32392e-10	6.31023e-10	Col1a1/Serpinh1/Prrx1/Mdk/Pkdcc/Col9a1/Pitx1/Prrx2/Hand1/Snai2/Bmp4/Bgn/Hand2/Six2/Anxa2/Bmpr2/Mia3/Osr1/Gnas
GO:0048701	embryonic cranial skeleton morphogenesis	11/276	50/23210	1.36492e-11	1.27491e-09	8.62833e-10	Twist1/Pdgfra/Prrx1/Prrx2/Bmp4/Mmp14/Six2/Twist2/Rdh10/Ndst1/Gnas
GO:0030324	lung development	19/276	219/23210	1.8672e-11	1.69817e-09	1.14929e-09	Meg3/Sparc/Pdgfra/Gata6/Gpc3/Pkdcc/Pdgfrb/Rcn3/Foxp1/Bmp4/Mmp14/Ccbe1/Igfbp5/Foxp2/Bmpr2/Pitx2/Igf1/Rdh10/Lipa
GO:0035924	cellular response to vascular endothelial growth factor stimulus	11/276	52/23210	2.16126e-11	1.91521e-09	1.29618e-09	Pdgfra/Nrp1/Nrp2/Pdgfrb/Smoc2/Cd63/Foxc1/Ccbe1/Adgra2/Jcad/Flt1
GO:0030323	respiratory tube development	19/276	222/23210	2.36862e-11	2.02395e-09	1.36977e-09	Meg3/Sparc/Pdgfra/Gata6/Gpc3/Pkdcc/Pdgfrb/Rcn3/Foxp1/Bmp4/Mmp14/Ccbe1/Igfbp5/Foxp2/Bmpr2/Pitx2/Igf1/Rdh10/Lipa
GO:1901342	regulation of vasculature development	23/276	341/23210	2.4011e-11	2.02395e-09	1.36977e-09	Igf2/Sparc/Asb4/Itgb1/Gata6/Mdk/Amot/Nrp1/Smoc2/Emilin1/Bmp4/Foxc1/Ccbe1/Adgra2/Jcad/Aplnr/Serpinf1/Ets1/Grn/Col4a2/Flt1/Sema5a/Adamts1
GO:1904888	cranial skeletal system development	12/276	68/23210	2.53694e-11	2.06368e-09	1.39665e-09	Twist1/Pdgfra/Prrx1/Prrx2/Frem1/Bmp4/Mmp14/Six2/Twist2/Rdh10/Ndst1/Gnas
GO:0060541	respiratory system development	20/276	251/23210	2.56765e-11	2.06368e-09	1.39665e-09	Meg3/Sparc/Pdgfra/Gata6/Gpc3/Pkdcc/Pdgfrb/Rcn3/Foxp1/Bmp4/Mmp14/Ccbe1/Igfbp5/Foxp2/Bmpr2/Pitx2/Igf1/Rdh10/Lipa/Fendrr
GO:0045785	positive regulation of cell adhesion	25/276	411/23210	2.94631e-11	2.31419e-09	1.5662e-09	Igf2/Lgals1/Fn1/Cxcl12/Flna/Itgb1/Mdk/Nid1/Nrp1/Col26a1/Ccdc80/S100a10/Plpp3/Has2/Calr/Smoc2/Podxl/Emilin1/Cd63/Ets1/Igf1/Cxcl13/Npnt/Itga4/Iqgap1
GO:0050679	positive regulation of epithelial cell proliferation	18/276	199/23210	3.20918e-11	2.39882e-09	1.62347e-09	Igf2/Cxcl12/Twist1/Mdk/Arg1/Has2/Foxp1/Bmp4/Jcad/Foxp2/Aplnr/Twist2/Bmpr2/Grn/Igf1/Osr1/Sema5a/Itga4
GO:0060840	artery development	14/276	106/23210	3.23775e-11	2.39882e-09	1.62347e-09	Col3a1/Myh10/Prrx1/Mdk/Nrp1/Lrp1/Pdgfrb/Prrx2/Bmp4/Foxc1/Hand2/Bmpr2/Efemp2/Ndst1
GO:0010811	positive regulation of cell-substrate adhesion	15/276	127/23210	3.26228e-11	2.39882e-09	1.62347e-09	Fn1/Flna/Itgb1/Mdk/Nid1/Nrp1/Col26a1/Ccdc80/S100a10/Has2/Calr/Smoc2/Emilin1/Npnt/Iqgap1
GO:0051271	negative regulation of cellular component movement	22/276	316/23210	3.58817e-11	2.58349e-09	1.74845e-09	Col3a1/Cxcl12/Cnn2/Nrp1/Lrp1/Phldb2/Nr2f2/Calr/Dlc1/Emilin1/Cd63/Rap2c/Igfbp5/Limch1/Ctnna1/Tgfbr3/Serpinf1/Mia3/Actn4/Sema5a/Cxcl13/Cygb
GO:0001936	regulation of endothelial cell proliferation	15/276	129/23210	4.09384e-11	2.88741e-09	1.95414e-09	Igf2/Cxcl12/Dlk1/Sparc/Mdk/Arg1/Nr2f2/Bmp4/Jcad/Aplnr/Bmpr2/Igf1/Flt1/Sema5a/Itga4
GO:0031032	actomyosin structure organization	18/276	204/23210	4.85324e-11	3.35456e-09	2.27029e-09	Krt8/Pdgfra/Myh10/Itgb1/Cnn2/Nrp1/Pdgfrb/Phldb2/Myh9/S100a10/Arhgap28/Kank2/Foxp1/Dlc1/Itgb5/Limch1/Lpar1/Frmd6
GO:0031214	biomineral tissue development	16/276	160/23210	9.09221e-11	6.16131e-09	4.16984e-09	Col1a2/Dlk1/Twist1/Col1a1/Tmem119/Gpc3/Pkdcc/Fbn2/Ddr2/Bmp4/Wnt6/Anxa2/Bmpr2/Mia3/Igf1/Osr1
GO:0090287	regulation of cellular response to growth factor stimulus	20/276	271/23210	1.02066e-10	6.78349e-09	4.59092e-09	Gata6/Gpc3/Fbn2/Fstl1/Fbn1/Foxd1/Peg10/Smoc2/Emilin1/Cd63/Bmp4/Ccbe1/Adgra2/Jcad/Tgfbr3/Bmpr2/Flt1/Cxcl13/Npnt/Vasn
GO:0048706	embryonic skeletal system development	15/276	139/23210	1.20201e-10	7.83798e-09	5.30458e-09	Dlk1/Twist1/Col1a1/Pdgfra/Prrx1/Prrx2/Bmp4/Mmp14/Six2/Twist2/Rdh10/Osr1/Pbx1/Ndst1/Gnas
GO:0045765	regulation of angiogenesis	21/276	307/23210	1.40819e-10	9.01239e-09	6.0994e-09	Igf2/Sparc/Itgb1/Gata6/Mdk/Amot/Nrp1/Smoc2/Emilin1/Foxc1/Ccbe1/Adgra2/Jcad/Aplnr/Serpinf1/Ets1/Grn/Col4a2/Flt1/Sema5a/Adamts1
GO:0051017	actin filament bundle assembly	16/276	165/23210	1.44546e-10	9.08277e-09	6.14702e-09	Cald1/Marcks/Myh10/Flna/Lima1/Hsp90b1/Nrp1/Phldb2/S100a10/Arhgap28/Kank2/Dlc1/Itgb5/Limch1/Actn4/Lpar1
GO:0001935	endothelial cell proliferation	15/276	143/23210	1.80373e-10	1.10707e-08	7.49244e-09	Igf2/Cxcl12/Dlk1/Sparc/Mdk/Arg1/Nr2f2/Bmp4/Jcad/Aplnr/Bmpr2/Igf1/Flt1/Sema5a/Itga4
GO:0003007	heart morphogenesis	20/276	280/23210	1.8259e-10	1.10707e-08	7.49244e-09	Flrt2/Twist1/Flna/Gata6/Nrp1/Nrp2/Hand1/Has2/Dlc1/Snai2/Bmp4/Foxc1/Fzd2/Hand2/Gng5/Tgfbr3/Bmpr2/Pitx2/Adamts1/Dchs1
GO:0061572	actin filament bundle organization	16/276	168/23210	1.89413e-10	1.12864e-08	7.6384e-09	Cald1/Marcks/Myh10/Flna/Lima1/Hsp90b1/Nrp1/Phldb2/S100a10/Arhgap28/Kank2/Dlc1/Itgb5/Limch1/Actn4/Lpar1
GO:0034330	cell junction organization	19/276	255/23210	2.58038e-10	1.51149e-08	1.02294e-08	Fn1/Cdh11/Flna/Itgb1/Pmp22/Nrp1/Lrp1/Phldb2/S100a10/Dlc1/Snai2/Mmp14/Tln1/Limch1/Ctnna1/Dsg2/Actn4/Mpp5/Iqgap1
GO:0001649	osteoblast differentiation	17/276	199/23210	2.8101e-10	1.61862e-08	1.09545e-08	Igf2/Dlk1/Twist1/Col1a1/Tmem119/Fbn2/Ddr2/Snai2/Bmp4/Hand2/Igfbp5/Tgfbr3/Twist2/Bmpr2/Igf1/Npnt/Gnas
GO:0048736	appendage development	17/276	201/23210	3.28445e-10	1.83082e-08	1.23906e-08	Twist1/Prrx1/Ece1/Gpc3/Pkdcc/Fbn2/Pitx1/Prrx2/Nr2f2/Bmp4/Hand2/Bmpr2/Pitx2/Rdh10/Osr1/Pbx1/Gnas
GO:0060173	limb development	17/276	201/23210	3.28445e-10	1.83082e-08	1.23906e-08	Twist1/Prrx1/Ece1/Gpc3/Pkdcc/Fbn2/Pitx1/Prrx2/Nr2f2/Bmp4/Hand2/Bmpr2/Pitx2/Rdh10/Osr1/Pbx1/Gnas
GO:0014032	neural crest cell development	12/276	85/23210	3.8315e-10	2.10185e-08	1.42249e-08	Fn1/Twist1/Nrp1/Nrp2/Snai2/Bmp4/Foxc1/Hand2/Kitl/Pitx2/Rdh10/Sema5a
GO:0034329	cell junction assembly	17/276	206/23210	4.81255e-10	2.59877e-08	1.7588e-08	Fn1/Cdh11/Itgb1/Pmp22/Nrp1/Lrp1/Phldb2/S100a10/Dlc1/Snai2/Mmp14/Tln1/Limch1/Ctnna1/Actn4/Mpp5/Iqgap1
GO:0007015	actin filament organization	23/276	400/23210	5.65962e-10	3.00918e-08	2.03655e-08	Cald1/Marcks/Tmsb10/Myh10/Flna/Lima1/Hsp90b1/Nrp1/Cgnl1/Phldb2/S100a10/Arhgap28/Kank2/Dlc1/Sptbn1/Itgb5/Tpm4/Tpm2/Limch1/Cdc42ep4/Actn4/Sema5a/Lpar1
GO:0040013	negative regulation of locomotion	21/276	332/23210	5.90094e-10	3.08995e-08	2.09121e-08	Col3a1/Cxcl12/Cnn2/Nrp1/Lrp1/Phldb2/Nr2f2/Calr/Dlc1/Emilin1/Cd63/Rap2c/Igfbp5/Limch1/Ctnna1/Tgfbr3/Serpinf1/Mia3/Sema5a/Cxcl13/Cygb
GO:0014031	mesenchymal cell development	12/276	90/23210	7.56701e-10	3.90322e-08	2.64162e-08	Fn1/Twist1/Nrp1/Nrp2/Snai2/Bmp4/Foxc1/Hand2/Kitl/Pitx2/Rdh10/Sema5a
GO:0048864	stem cell development	12/276	91/23210	8.62506e-10	4.38356e-08	2.9667e-08	Fn1/Twist1/Nrp1/Nrp2/Snai2/Bmp4/Foxc1/Hand2/Kitl/Pitx2/Rdh10/Sema5a
GO:0014033	neural crest cell differentiation	12/276	92/23210	9.81485e-10	4.91596e-08	3.32702e-08	Fn1/Twist1/Nrp1/Nrp2/Snai2/Bmp4/Foxc1/Hand2/Kitl/Pitx2/Rdh10/Sema5a
GO:0010463	mesenchymal cell proliferation	10/276	57/23210	1.26834e-09	6.26197e-08	4.23797e-08	Prrx1/Gpc3/Prrx2/Foxp1/Bmp4/Hand2/Six2/Foxp2/Osr1/Dchs1
GO:2000146	negative regulation of cell motility	19/276	281/23210	1.32214e-09	6.3628e-08	4.30621e-08	Col3a1/Cxcl12/Cnn2/Lrp1/Phldb2/Nr2f2/Calr/Dlc1/Emilin1/Cd63/Rap2c/Igfbp5/Limch1/Ctnna1/Tgfbr3/Serpinf1/Mia3/Cxcl13/Cygb
GO:0030282	bone mineralization	13/276	116/23210	1.32558e-09	6.3628e-08	4.30621e-08	Col1a2/Dlk1/Twist1/Tmem119/Gpc3/Pkdcc/Fbn2/Ddr2/Bmp4/Bmpr2/Mia3/Igf1/Osr1
GO:0007162	negative regulation of cell adhesion	19/276	284/23210	1.57761e-09	7.43749e-08	5.03354e-08	Lgals1/Postn/Cxcl12/Col1a1/Mdk/Lrp1/Lamb1/Arg1/Phldb2/Podxl/Mmp2/Dlc1/Snai2/Bmp4/Mmp14/Plxna4/Mia3/Actn4/Sema5a
GO:0048844	artery morphogenesis	11/276	76/23210	1.59252e-09	7.43749e-08	5.03354e-08	Col3a1/Prrx1/Mdk/Nrp1/Lrp1/Pdgfrb/Prrx2/Bmp4/Foxc1/Hand2/Bmpr2
GO:0045667	regulation of osteoblast differentiation	14/276	142/23210	1.67756e-09	7.73019e-08	5.23163e-08	Dlk1/Twist1/Tmem119/Fbn2/Ddr2/Snai2/Bmp4/Hand2/Igfbp5/Twist2/Bmpr2/Igf1/Npnt/Gnas
GO:0030326	embryonic limb morphogenesis	14/276	143/23210	1.84004e-09	8.25869e-08	5.5893e-08	Twist1/Prrx1/Ece1/Gpc3/Fbn2/Pitx1/Prrx2/Bmp4/Hand2/Pitx2/Rdh10/Osr1/Pbx1/Gnas
GO:0035113	embryonic appendage morphogenesis	14/276	143/23210	1.84004e-09	8.25869e-08	5.5893e-08	Twist1/Prrx1/Ece1/Gpc3/Fbn2/Pitx1/Prrx2/Bmp4/Hand2/Pitx2/Rdh10/Osr1/Pbx1/Gnas
GO:0007369	gastrulation	15/276	170/23210	2.05418e-09	9.10162e-08	6.15978e-08	Fn1/Col5a2/Gata6/Amot/Phldb2/Plpp3/Hand1/Dact1/Bmp4/Foxc1/Six2/Aplnr/Bmpr2/Ugdh/Osr1
GO:0060976	coronary vasculature development	11/276	78/23210	2.11802e-09	9.26569e-08	6.27082e-08	Myh10/Gata6/Gpc3/Nrp1/Lrp1/Pdgfrb/Bmp4/Hand2/Aplnr/Tgfbr3/Ndst1
GO:0072006	nephron development	14/276	146/23210	2.41733e-09	1.04429e-07	7.06751e-08	Pdgfra/Gpc3/Nid1/Pdgfrb/Foxd1/Bmp4/Foxc1/Maged1/Wnt6/Six2/Osr1/Pbx1/Npnt/Dchs1
GO:0042692	muscle cell differentiation	22/276	395/23210	2.45233e-09	1.04633e-07	7.08132e-08	Igf2/Krt8/Cxcl12/Pdgfra/Myh10/Itgb1/Tmem119/Gata6/Pmp22/Pdgfrb/Myh9/Smarca2/Foxp1/Bmp4/Mmp14/Nfatc4/Igfbp5/Ptgfrn/Pitx2/Igf1/Flnc/Npnt
GO:0014911	positive regulation of smooth muscle cell migration	10/276	62/23210	2.99718e-09	1.26149e-07	8.53753e-08	Postn/Mdk/Lrp1/Pdgfrb/Has2/Igfbp5/Igf1/Lpar1/Adamts1/Iqgap1
GO:0035107	appendage morphogenesis	15/276	175/23210	3.06613e-09	1.26149e-07	8.53753e-08	Twist1/Prrx1/Ece1/Gpc3/Pkdcc/Fbn2/Pitx1/Prrx2/Bmp4/Hand2/Pitx2/Rdh10/Osr1/Pbx1/Gnas
GO:0035108	limb morphogenesis	15/276	175/23210	3.06613e-09	1.26149e-07	8.53753e-08	Twist1/Prrx1/Ece1/Gpc3/Pkdcc/Fbn2/Pitx1/Prrx2/Bmp4/Hand2/Pitx2/Rdh10/Osr1/Pbx1/Gnas
GO:0030336	negative regulation of cell migration	18/276	268/23210	4.03729e-09	1.61831e-07	1.09524e-07	Col3a1/Cxcl12/Cnn2/Lrp1/Phldb2/Nr2f2/Calr/Dlc1/Emilin1/Cd63/Rap2c/Igfbp5/Limch1/Tgfbr3/Serpinf1/Mia3/Cxcl13/Cygb
GO:0001657	ureteric bud development	12/276	104/23210	4.12069e-09	1.61831e-07	1.09524e-07	Vcan/Gpc3/Foxd1/Bmp4/Foxc1/Maged1/Wnt6/Six2/Osr1/Pbx1/Npnt/Dchs1
GO:0072163	mesonephric epithelium development	12/276	104/23210	4.12069e-09	1.61831e-07	1.09524e-07	Vcan/Gpc3/Foxd1/Bmp4/Foxc1/Maged1/Wnt6/Six2/Osr1/Pbx1/Npnt/Dchs1
GO:0072164	mesonephric tubule development	12/276	104/23210	4.12069e-09	1.61831e-07	1.09524e-07	Vcan/Gpc3/Foxd1/Bmp4/Foxc1/Maged1/Wnt6/Six2/Osr1/Pbx1/Npnt/Dchs1
GO:0048704	embryonic skeletal system morphogenesis	12/276	105/23210	4.60365e-09	1.78766e-07	1.20985e-07	Twist1/Pdgfra/Prrx1/Prrx2/Bmp4/Mmp14/Six2/Twist2/Rdh10/Osr1/Ndst1/Gnas
GO:2000027	regulation of animal organ morphogenesis	16/276	209/23210	4.68184e-09	1.79783e-07	1.21673e-07	Twist1/Pdgfra/Mdk/Gpc3/Dact1/Snai2/Bmp4/Foxc1/Maged1/Fzd2/Wnt6/Hand2/Six2/Foxp2/Gng5/Bmpr2
GO:0003151	outflow tract morphogenesis	11/276	84/23210	4.74875e-09	1.80348e-07	1.22056e-07	Twist1/Gata6/Nrp1/Nrp2/Bmp4/Foxc1/Fzd2/Hand2/Tgfbr3/Bmpr2/Pitx2
GO:0001823	mesonephros development	12/276	107/23210	5.72521e-09	2.15069e-07	1.45554e-07	Vcan/Gpc3/Foxd1/Bmp4/Foxc1/Maged1/Wnt6/Six2/Osr1/Pbx1/Npnt/Dchs1
GO:0061333	renal tubule morphogenesis	11/276	86/23210	6.12473e-09	2.27603e-07	1.54037e-07	Gpc3/Col4a1/Foxd1/Bmp4/Maged1/Wnt6/Six2/Osr1/Pbx1/Npnt/Dchs1
GO:0010721	negative regulation of cell development	21/276	387/23210	9.04068e-09	3.31119e-07	2.24095e-07	Col3a1/Lgals1/Postn/S1pr3/Flna/Itgb1/Pmp22/Nrp1/Lrp1/Fbn1/Calr/Foxp1/Bmp4/Itm2c/Nfatc4/Ctnna1/Actn4/Igf1/Pbx1/Sema5a/Lpar1
GO:0051146	striated muscle cell differentiation	19/276	316/23210	9.10195e-09	3.31119e-07	2.24095e-07	Igf2/Krt8/Cxcl12/Pdgfra/Myh10/Itgb1/Tmem119/Gata6/Pmp22/Pdgfrb/Myh9/Foxp1/Bmp4/Mmp14/Igfbp5/Ptgfrn/Pitx2/Igf1/Flnc
GO:0001938	positive regulation of endothelial cell proliferation	11/276	91/23210	1.12424e-08	4.04725e-07	2.7391e-07	Igf2/Cxcl12/Mdk/Arg1/Bmp4/Jcad/Aplnr/Bmpr2/Igf1/Sema5a/Itga4
GO:0048771	tissue remodeling	15/276	193/23210	1.16741e-08	4.15936e-07	2.81497e-07	Dlk1/Flna/Tmem119/Mdk/Mmp2/Foxc1/Mmp14/Hand2/Igfbp5/Tgfbr3/Bmpr2/Igf1/Lipa/Itga4/Klf6
GO:0032970	regulation of actin filament-based process	21/276	393/23210	1.18194e-08	4.16816e-07	2.82092e-07	Tmsb10/Flna/Lima1/Mdk/Cnn2/Nrp1/Lrp1/Pdgfrb/Phldb2/Myh9/S100a10/Arhgap28/Kank2/Dlc1/Sptbn1/Limch1/Dsg2/Cdc42ep4/Sema5a/Lpar1/Frmd6
GO:0003205	cardiac chamber development	15/276	195/23210	1.34195e-08	4.65339e-07	3.14931e-07	Myh10/Gata6/Nrp1/Nrp2/Lrp1/Hand1/Bmp4/Foxc1/Fzd2/Hand2/Tgfbr3/Bmpr2/Pitx2/Ndst1/Adamts1
GO:0072171	mesonephric tubule morphogenesis	10/276	72/23210	1.34647e-08	4.65339e-07	3.14931e-07	Gpc3/Foxd1/Bmp4/Maged1/Wnt6/Six2/Osr1/Pbx1/Npnt/Dchs1
GO:0072073	kidney epithelium development	13/276	143/23210	1.73382e-08	5.93276e-07	4.01517e-07	Vcan/Gpc3/Foxd1/Kank2/Bmp4/Foxc1/Maged1/Wnt6/Six2/Osr1/Pbx1/Npnt/Dchs1
GO:0060349	bone morphogenesis	12/276	118/23210	1.75503e-08	5.94644e-07	4.02442e-07	Twist1/Col1a1/Serpinh1/Tmem119/Col9a1/Has2/Frem1/Bmp4/Foxc1/Mmp14/Anxa2/Gnas
GO:0060993	kidney morphogenesis	11/276	99/23210	2.75333e-08	9.23834e-07	6.25231e-07	Gpc3/Foxd1/Bmp4/Maged1/Wnt6/Six2/Gcnt1/Osr1/Pbx1/Npnt/Dchs1
GO:0035988	chondrocyte proliferation	6/276	17/23210	2.96934e-08	9.86733e-07	6.678e-07	Col9a1/Ddr2/Mmp14/Six2/Bmpr2/Grn
GO:0045778	positive regulation of ossification	11/276	100/23210	3.06134e-08	1.00762e-06	6.81935e-07	Tmem119/Pkdcc/Fbn2/Ddr2/Bmp4/Bmpr2/Mia3/Igf1/Osr1/Npnt/Gnas
GO:0001755	neural crest cell migration	9/276	59/23210	3.11915e-08	1.01696e-06	6.88256e-07	Fn1/Twist1/Nrp1/Nrp2/Bmp4/Hand2/Kitl/Pitx2/Sema5a
GO:0034446	substrate adhesion-dependent cell spreading	11/276	101/23210	3.39966e-08	1.09806e-06	7.43143e-07	Fn1/Postn/Flna/Mdk/Nrp1/Lamb1/S100a10/Has2/Calr/Actn4/Itga4
GO:0072078	nephron tubule morphogenesis	10/276	80/23210	3.80314e-08	1.217e-06	8.23642e-07	Gpc3/Foxd1/Bmp4/Maged1/Wnt6/Six2/Osr1/Pbx1/Npnt/Dchs1
GO:0050920	regulation of chemotaxis	15/276	213/23210	4.37387e-08	1.37606e-06	9.31288e-07	Fn1/Cxcl12/Pdgfra/Mdk/Nrp1/Pdgfrb/Calr/Smoc2/Snai2/Adgra2/Bmpr2/Plxna4/Sema5a/Cxcl13/Lpar1
GO:0003279	cardiac septum development	12/276	128/23210	4.39292e-08	1.37606e-06	9.31288e-07	Myh10/Gata6/Nrp1/Nrp2/Lrp1/Hand1/Bmp4/Fzd2/Tgfbr3/Bmpr2/Pitx2/Ndst1
GO:0001569	branching involved in blood vessel morphogenesis	8/276	44/23210	4.41964e-08	1.37606e-06	9.31288e-07	Cxcl12/Mdk/Col4a1/Nrp1/Nfatc4/Pitx2/Flt1/Sema5a
GO:0061326	renal tubule development	11/276	104/23210	4.62306e-08	1.42654e-06	9.65455e-07	Gpc3/Col4a1/Foxd1/Bmp4/Maged1/Wnt6/Six2/Osr1/Pbx1/Npnt/Dchs1
GO:0072088	nephron epithelium morphogenesis	10/276	82/23210	4.83931e-08	1.48006e-06	1.00167e-06	Gpc3/Foxd1/Bmp4/Maged1/Wnt6/Six2/Osr1/Pbx1/Npnt/Dchs1
GO:0072028	nephron morphogenesis	10/276	83/23210	5.4451e-08	1.65073e-06	1.11718e-06	Gpc3/Foxd1/Bmp4/Maged1/Wnt6/Six2/Osr1/Pbx1/Npnt/Dchs1
GO:0060537	muscle tissue development	22/276	472/23210	6.01679e-08	1.80818e-06	1.22374e-06	Col3a1/Twist1/Meg3/Pdgfra/Myh10/Itgb1/Gata6/Pmp22/Pitx1/Pdgfrb/Nr2f2/Hand1/Foxp1/Bmp4/Foxc1/Igfbp5/Foxp2/Tgfbr3/Dsg2/Pitx2/Igf1/Osr1
GO:0001658	branching involved in ureteric bud morphogenesis	9/276	64/23210	6.49082e-08	1.93382e-06	1.30877e-06	Gpc3/Foxd1/Bmp4/Maged1/Wnt6/Six2/Pbx1/Npnt/Dchs1
GO:0001837	epithelial to mesenchymal transition	12/276	133/23210	6.73828e-08	1.99039e-06	1.34705e-06	Twist1/Col1a1/Flna/Mdk/Phldb2/Has2/Snai2/Bmp4/Foxc1/Tgfbr3/Dact3/Vasn
GO:0014910	regulation of smooth muscle cell migration	10/276	85/23210	6.86035e-08	2.00927e-06	1.35983e-06	Postn/Mdk/Lrp1/Pdgfrb/Has2/Igfbp5/Igf1/Lpar1/Adamts1/Iqgap1
GO:0042060	wound healing	19/276	360/23210	7.27463e-08	2.10919e-06	1.42746e-06	Col3a1/Fn1/Col1a1/Pdgfra/Myh10/Flna/Mdk/Cnn2/Phldb2/Myh9/Smoc2/Snai2/Anxa2/Ptgfrn/Mia3/Igf1/Gnas/Anxa5/Tfpi
GO:0055123	digestive system development	12/276	134/23210	7.32359e-08	2.10919e-06	1.42746e-06	Col3a1/Igf2/Clmp/Pdgfra/Gata6/Pkdcc/Dact1/Bmp4/Six2/Pitx2/Igf1/Dchs1
GO:0072009	nephron epithelium development	11/276	109/23210	7.54689e-08	2.15554e-06	1.45883e-06	Gpc3/Foxd1/Bmp4/Foxc1/Maged1/Wnt6/Six2/Osr1/Pbx1/Npnt/Dchs1
GO:0007044	cell-substrate junction assembly	10/276	86/23210	7.68244e-08	2.17627e-06	1.47285e-06	Fn1/Nrp1/Lrp1/Phldb2/S100a10/Dlc1/Mmp14/Tln1/Limch1/Iqgap1
GO:0051098	regulation of binding	20/276	403/23210	8.93737e-08	2.51118e-06	1.69952e-06	Cald1/Twist1/Lrp1/S100a10/Arhgap28/Phlda2/Hand1/Runx1t1/Dact1/Bmp4/Foxc1/Nfatc4/Hand2/Ebf2/Tgfbr3/Anxa2/Twist2/Pitx2/Igf1/Itga4
GO:2000288	positive regulation of myoblast proliferation	5/276	11/23210	9.99331e-08	2.78523e-06	1.88499e-06	Gata6/Malat1/Pitx2/Igf1/Meis2
GO:0070169	positive regulation of biomineral tissue development	8/276	49/23210	1.06824e-07	2.91552e-06	1.97316e-06	Tmem119/Pkdcc/Fbn2/Bmp4/Wnt6/Bmpr2/Mia3/Osr1
GO:0007229	integrin-mediated signaling pathway	10/276	89/23210	1.06926e-07	2.91552e-06	1.97316e-06	Col3a1/Flna/Itgb1/Itga9/Nrp1/Cd63/Itgb5/Tln1/Ctnna1/Itga4
GO:0048863	stem cell differentiation	15/276	228/23210	1.07139e-07	2.91552e-06	1.97316e-06	Fn1/Twist1/Pdgfra/Gata6/Nrp1/Nrp2/Snai2/Bmp4/Foxc1/Hand2/Kitl/Pitx2/Rdh10/Osr1/Sema5a
GO:0048608	reproductive structure development	21/276	449/23210	1.14642e-07	3.09534e-06	2.09486e-06	Igf2/Krt8/Pdgfra/Flna/Nr2f2/Phlda2/Hand1/Nrk/Peg10/Mmp2/Bmp4/Foxc1/Gjb5/Kitl/Bmpr2/Serpinf1/Igf1/Rdh10/Osr1/Itga4/Adamts1
GO:0050921	positive regulation of chemotaxis	12/276	140/23210	1.18933e-07	3.18629e-06	2.15641e-06	Fn1/Cxcl12/Mdk/Nrp1/Pdgfrb/Calr/Smoc2/Snai2/Bmpr2/Sema5a/Cxcl13/Lpar1
GO:0035116	embryonic hindlimb morphogenesis	7/276	34/23210	1.27384e-07	3.38647e-06	2.29189e-06	Twist1/Gpc3/Pitx1/Bmp4/Pitx2/Osr1/Gnas
GO:0061458	reproductive system development	21/276	453/23210	1.32936e-07	3.50708e-06	2.37352e-06	Igf2/Krt8/Pdgfra/Flna/Nr2f2/Phlda2/Hand1/Nrk/Peg10/Mmp2/Bmp4/Foxc1/Gjb5/Kitl/Bmpr2/Serpinf1/Igf1/Rdh10/Osr1/Itga4/Adamts1
GO:0009611	response to wounding	22/276	495/23210	1.37448e-07	3.59863e-06	2.43548e-06	Col3a1/Fn1/Col1a1/Pdgfra/Myh10/Flna/Mdk/Cnn2/Lrp1/Phldb2/Myh9/Smoc2/Mmp2/Snai2/Anxa2/Ptgfrn/Mia3/Grn/Igf1/Gnas/Anxa5/Tfpi
GO:0014909	smooth muscle cell migration	10/276	92/23210	1.46952e-07	3.81854e-06	2.58431e-06	Postn/Mdk/Lrp1/Pdgfrb/Has2/Igfbp5/Igf1/Lpar1/Adamts1/Iqgap1
GO:0060675	ureteric bud morphogenesis	9/276	71/23210	1.63235e-07	4.20999e-06	2.84923e-06	Gpc3/Foxd1/Bmp4/Maged1/Wnt6/Six2/Pbx1/Npnt/Dchs1
GO:0101023	vascular endothelial cell proliferation	6/276	22/23210	1.70285e-07	4.30486e-06	2.91344e-06	Igf2/Dlk1/Mdk/Igf1/Flt1/Itga4
GO:1905562	regulation of vascular endothelial cell proliferation	6/276	22/23210	1.70285e-07	4.30486e-06	2.91344e-06	Igf2/Dlk1/Mdk/Igf1/Flt1/Itga4
GO:1904018	positive regulation of vasculature development	14/276	204/23210	1.7065e-07	4.30486e-06	2.91344e-06	Igf2/Asb4/Itgb1/Gata6/Mdk/Nrp1/Smoc2/Ccbe1/Jcad/Aplnr/Ets1/Grn/Flt1/Sema5a
GO:1900024	regulation of substrate adhesion-dependent cell spreading	8/276	53/23210	2.01489e-07	5.04598e-06	3.41501e-06	Postn/Flna/Mdk/Nrp1/S100a10/Has2/Calr/Actn4
GO:0003206	cardiac chamber morphogenesis	12/276	148/23210	2.18803e-07	5.43698e-06	3.67963e-06	Gata6/Nrp1/Nrp2/Hand1/Bmp4/Foxc1/Fzd2/Hand2/Tgfbr3/Bmpr2/Pitx2/Adamts1
GO:0048732	gland development	21/276	467/23210	2.20248e-07	5.43698e-06	3.67963e-06	Igf2/Meg3/Pdgfra/Gata6/Mdk/Igf2r/Nrp1/Igsf3/Pitx1/Pdgfrb/Mmp2/Snai2/Bmp4/Foxc1/Hand2/Igfbp5/Tgfbr3/Serpinf1/Pitx2/Igf1/Pbx1
GO:0032964	collagen biosynthetic process	8/276	54/23210	2.34112e-07	5.73825e-06	3.88352e-06	Col1a1/Serpinh1/Pdgfrb/Arg1/Rcn3/Emilin1/Bmp4/Cygb
GO:0070167	regulation of biomineral tissue development	10/276	97/23210	2.43283e-07	5.92102e-06	4.00722e-06	Twist1/Tmem119/Pkdcc/Fbn2/Ddr2/Bmp4/Wnt6/Bmpr2/Mia3/Osr1
GO:0072080	nephron tubule development	10/276	98/23210	2.68118e-07	6.47983e-06	4.38541e-06	Gpc3/Foxd1/Bmp4/Maged1/Wnt6/Six2/Osr1/Pbx1/Npnt/Dchs1
GO:0060350	endochondral bone morphogenesis	9/276	76/23210	2.96496e-07	7.11591e-06	4.8159e-06	Col1a1/Serpinh1/Tmem119/Col9a1/Bmp4/Foxc1/Mmp14/Anxa2/Gnas
GO:0035051	cardiocyte differentiation	13/276	182/23210	2.9883e-07	7.12246e-06	4.82033e-06	Twist1/Pdgfra/Myh10/Itgb1/Gata6/Pdgfrb/Foxp1/Bmp4/Hand2/Tgfbr3/Anxa2/Pitx2/Igf1
GO:0007178	transmembrane receptor protein serine/threonine kinase signaling pathway	18/276	357/23210	3.175e-07	7.51562e-06	5.08641e-06	Col3a1/Col1a2/Meg3/Gata6/Gpc3/Fbn2/Fstl1/Fbn1/Foxd1/Peg10/Sptbn1/Emilin1/Bmp4/Itgb5/Tgfbr3/Bmpr2/Npnt/Vasn
GO:0051893	regulation of focal adhesion assembly	8/276	57/23210	3.60521e-07	8.36643e-06	5.66222e-06	Nrp1/Lrp1/Phldb2/S100a10/Dlc1/Mmp14/Limch1/Iqgap1
GO:0090109	regulation of cell-substrate junction assembly	8/276	57/23210	3.60521e-07	8.36643e-06	5.66222e-06	Nrp1/Lrp1/Phldb2/S100a10/Dlc1/Mmp14/Limch1/Iqgap1
GO:0045766	positive regulation of angiogenesis	13/276	185/23210	3.60706e-07	8.36643e-06	5.66222e-06	Igf2/Itgb1/Gata6/Mdk/Nrp1/Smoc2/Ccbe1/Jcad/Aplnr/Ets1/Grn/Flt1/Sema5a
GO:0048638	regulation of developmental growth	19/276	401/23210	3.84224e-07	8.85253e-06	5.9912e-06	H19/Igf2/Fn1/Cxcl12/Gata6/Nrp1/Lrp1/Phlda2/Nrk/Foxp1/Bmp4/Foxc1/Tgfbr3/Bmpr2/Plxna4/Igf1/Ghr/Sema5a/Gnas
GO:0071711	basement membrane organization	6/276	25/23210	3.92248e-07	8.97754e-06	6.07581e-06	Flrt2/Itgb1/Pmp22/Col4a1/Lamb1/Phldb2
GO:0001101	response to acid chemical	18/276	364/23210	4.21675e-07	9.58756e-06	6.48866e-06	Col3a1/Col1a2/Krt8/Col1a1/Pdgfra/Col5a2/Col4a1/Igf2r/S100a10/Foxp1/Mmp2/Nfatc4/Dnmt3a/Tgfbr3/Anxa2/Atp2b4/Osr1/Gnas
GO:0030500	regulation of bone mineralization	9/276	80/23210	4.63033e-07	1.04591e-05	7.07849e-06	Twist1/Tmem119/Pkdcc/Fbn2/Ddr2/Bmp4/Bmpr2/Mia3/Osr1
GO:0030501	positive regulation of bone mineralization	7/276	41/23210	4.95819e-07	1.1127e-05	7.53048e-06	Tmem119/Pkdcc/Fbn2/Bmp4/Bmpr2/Mia3/Osr1
GO:0014812	muscle cell migration	10/276	106/23210	5.60999e-07	1.25085e-05	8.46546e-06	Postn/Mdk/Lrp1/Pdgfrb/Has2/Igfbp5/Igf1/Lpar1/Adamts1/Iqgap1
GO:0010812	negative regulation of cell-substrate adhesion	8/276	61/23210	6.1664e-07	1.35739e-05	9.18655e-06	Lgals1/Postn/Col1a1/Lrp1/Phldb2/Dlc1/Mmp14/Actn4
GO:0048286	lung alveolus development	8/276	61/23210	6.1664e-07	1.35739e-05	9.18655e-06	Meg3/Gata6/Pkdcc/Bmp4/Igfbp5/Foxp2/Bmpr2/Igf1
GO:0072074	kidney mesenchyme development	5/276	15/23210	6.2469e-07	1.36641e-05	9.24758e-06	Foxd1/Bmp4/Six2/Osr1/Amer1
GO:1901888	regulation of cell junction assembly	9/276	83/23210	6.36223e-07	1.38288e-05	9.35906e-06	Nrp1/Lrp1/Phldb2/S100a10/Dlc1/Snai2/Mmp14/Limch1/Iqgap1
GO:0048745	smooth muscle tissue development	6/276	27/23210	6.42646e-07	1.38812e-05	9.39447e-06	Col3a1/Pdgfrb/Foxp1/Bmp4/Foxp2/Osr1
GO:0010171	body morphogenesis	8/276	62/23210	7.00762e-07	1.50425e-05	1.01804e-05	Col1a1/Pdgfra/Gpc3/Phldb2/Mmp2/Twist2/Gnas/Crispld1
GO:0090092	regulation of transmembrane receptor protein serine/threonine kinase signaling pathway	14/276	233/23210	8.5574e-07	1.82558e-05	1.23551e-05	Gata6/Gpc3/Fbn2/Fstl1/Fbn1/Foxd1/Peg10/Sptbn1/Emilin1/Bmp4/Tgfbr3/Bmpr2/Npnt/Vasn
GO:0060411	cardiac septum morphogenesis	9/276	86/23210	8.62881e-07	1.82952e-05	1.23818e-05	Gata6/Nrp1/Nrp2/Hand1/Bmp4/Fzd2/Tgfbr3/Bmpr2/Pitx2
GO:0032956	regulation of actin cytoskeleton organization	17/276	344/23210	8.96421e-07	1.87336e-05	1.26785e-05	Tmsb10/Flna/Lima1/Mdk/Nrp1/Lrp1/Pdgfrb/Phldb2/S100a10/Arhgap28/Kank2/Dlc1/Sptbn1/Limch1/Cdc42ep4/Sema5a/Lpar1
GO:1903391	regulation of adherens junction organization	8/276	64/23210	8.9872e-07	1.87336e-05	1.26785e-05	Nrp1/Lrp1/Phldb2/S100a10/Dlc1/Mmp14/Limch1/Iqgap1
GO:2000291	regulation of myoblast proliferation	5/276	16/23210	8.99819e-07	1.87336e-05	1.26785e-05	Gata6/Malat1/Pitx2/Igf1/Meis2
GO:1905330	regulation of morphogenesis of an epithelium	10/276	112/23210	9.36317e-07	1.93767e-05	1.31138e-05	Pdgfra/Mdk/Gpc3/Phldb2/Dact1/Snai2/Bmp4/Maged1/Fzd2/Six2
GO:0010717	regulation of epithelial to mesenchymal transition	9/276	87/23210	9.52532e-07	1.9595e-05	1.32614e-05	Twist1/Col1a1/Mdk/Phldb2/Bmp4/Foxc1/Tgfbr3/Dact3/Vasn
GO:0098742	cell-cell adhesion via plasma-membrane adhesion molecules	13/276	202/23210	9.81225e-07	2.00658e-05	1.35801e-05	Pcdhga4/Pcdhga12/Pcdhgc3/Lgals1/Cdh11/Sparcl1/Pcdh18/Dsg2/Alcam/Scarf2/Itga4/Dchs1/Nectin2
GO:0001952	regulation of cell-matrix adhesion	10/276	113/23210	1.01658e-06	2.06664e-05	1.39866e-05	Postn/Nrp1/Lrp1/Phldb2/Ddr2/S100a10/Dlc1/Mmp14/Limch1/Iqgap1
GO:0043534	blood vessel endothelial cell migration	10/276	114/23210	1.10278e-06	2.22877e-05	1.50838e-05	Igf2/Itgb1/Amot/Nrp1/Myh9/Jcad/Mia3/Ets1/Igf1/Amotl1
GO:0001656	metanephros development	9/276	89/23210	1.15623e-06	2.32322e-05	1.57231e-05	Pdgfra/Gpc3/Fbn1/Pdgfrb/Foxd1/Bmp4/Six2/Rdh10/Osr1
GO:0032103	positive regulation of response to external stimulus	16/276	312/23210	1.1649e-06	2.32711e-05	1.57494e-05	Fn1/Cxcl12/Mdk/Nrp1/Lrp1/Pdgfrb/Arg1/Calr/Smoc2/Snai2/Bmpr2/Ets1/Grn/Sema5a/Cxcl13/Lpar1
GO:1900746	regulation of vascular endothelial growth factor signaling pathway	5/276	17/23210	1.26237e-06	2.50733e-05	1.69691e-05	Smoc2/Cd63/Ccbe1/Adgra2/Jcad
GO:0010927	cellular component assembly involved in morphogenesis	10/276	116/23210	1.2945e-06	2.55645e-05	1.73015e-05	Krt8/Pdgfra/Myh10/Itgb1/Pmp22/Pdgfrb/Phldb2/Foxp1/Mpp5/Nectin2
GO:0045669	positive regulation of osteoblast differentiation	8/276	68/23210	1.44056e-06	2.82874e-05	1.91443e-05	Tmem119/Fbn2/Ddr2/Bmp4/Bmpr2/Igf1/Npnt/Gnas
GO:0048562	embryonic organ morphogenesis	16/276	318/23210	1.49384e-06	2.91679e-05	1.97402e-05	Twist1/Pdgfra/Prrx1/Prrx2/Hand1/Bmp4/Mmp14/Fzd2/Hand2/Six2/Twist2/Pitx2/Rdh10/Osr1/Ndst1/Gnas
GO:0042476	odontogenesis	10/276	118/23210	1.51466e-06	2.94082e-05	1.99029e-05	Col1a1/Pdgfra/Lamb1/Hand1/Bmp4/Foxc1/Wnt6/Hand2/Pitx2/Osr1
GO:0001958	endochondral ossification	6/276	31/23210	1.53591e-06	2.94895e-05	1.99579e-05	Col1a1/Tmem119/Bmp4/Foxc1/Mmp14/Gnas
GO:0036075	replacement ossification	6/276	31/23210	1.53591e-06	2.94895e-05	1.99579e-05	Col1a1/Tmem119/Bmp4/Foxc1/Mmp14/Gnas
GO:1902547	regulation of cellular response to vascular endothelial growth factor stimulus	5/276	18/23210	1.73094e-06	3.30504e-05	2.23678e-05	Smoc2/Cd63/Ccbe1/Adgra2/Jcad
GO:0002062	chondrocyte differentiation	10/276	120/23210	1.76677e-06	3.35492e-05	2.27054e-05	Serpinh1/Mdk/Pkdcc/Snai2/Bmp4/Six2/Anxa2/Bmpr2/Mia3/Osr1
GO:0048565	digestive tract development	10/276	121/23210	1.90599e-06	3.5995e-05	2.43607e-05	Col3a1/Clmp/Pdgfra/Gata6/Pkdcc/Dact1/Bmp4/Six2/Pitx2/Dchs1
GO:0035137	hindlimb morphogenesis	7/276	50/23210	2.01063e-06	3.7765e-05	2.55585e-05	Twist1/Gpc3/Pitx1/Bmp4/Pitx2/Osr1/Gnas
GO:0014706	striated muscle tissue development	19/276	449/23210	2.07309e-06	3.87275e-05	2.621e-05	Twist1/Meg3/Pdgfra/Myh10/Itgb1/Gata6/Pmp22/Pitx1/Pdgfrb/Nr2f2/Hand1/Foxp1/Bmp4/Foxc1/Foxp2/Tgfbr3/Dsg2/Pitx2/Igf1
GO:0010770	positive regulation of cell morphogenesis involved in differentiation	12/276	185/23210	2.36993e-06	4.40349e-05	2.98019e-05	Fn1/Cxcl12/Flna/Mdk/Nrp1/Lrp1/S100a10/Has2/Calr/Bmpr2/Plxna4/Sema5a
GO:0110053	regulation of actin filament organization	14/276	255/23210	2.4844e-06	4.59149e-05	3.10742e-05	Tmsb10/Flna/Lima1/Nrp1/Phldb2/S100a10/Arhgap28/Kank2/Dlc1/Sptbn1/Limch1/Cdc42ep4/Sema5a/Lpar1
GO:0061323	cell proliferation involved in heart morphogenesis	5/276	20/23210	3.07171e-06	5.64672e-05	3.82158e-05	Bmp4/Hand2/Gng5/Bmpr2/Pitx2
GO:0048588	developmental cell growth	14/276	260/23210	3.11495e-06	5.69591e-05	3.85487e-05	Fn1/Postn/Cxcl12/Itgb1/Nrp1/Nrp2/Lrp1/Foxp1/Bmpr2/Plxna4/Igf1/Sema5a/Itga4/Iqgap1
GO:0007045	cell-substrate adherens junction assembly	8/276	76/23210	3.38521e-06	6.12528e-05	4.14546e-05	Nrp1/Lrp1/Phldb2/S100a10/Dlc1/Mmp14/Limch1/Iqgap1
GO:0048041	focal adhesion assembly	8/276	76/23210	3.38521e-06	6.12528e-05	4.14546e-05	Nrp1/Lrp1/Phldb2/S100a10/Dlc1/Mmp14/Limch1/Iqgap1
GO:1990138	neuron projection extension	12/276	193/23210	3.67771e-06	6.61988e-05	4.4802e-05	Fn1/Postn/Cxcl12/Itgb1/Nrp1/Nrp2/Lrp1/Bmpr2/Plxna4/Sema5a/Itga4/Iqgap1
GO:0030038	contractile actin filament bundle assembly	9/276	103/23210	3.94981e-06	7.00028e-05	4.73764e-05	Nrp1/Phldb2/S100a10/Arhgap28/Kank2/Dlc1/Itgb5/Limch1/Lpar1
GO:0032231	regulation of actin filament bundle assembly	9/276	103/23210	3.94981e-06	7.00028e-05	4.73764e-05	Flna/Nrp1/Phldb2/S100a10/Arhgap28/Kank2/Dlc1/Limch1/Lpar1
GO:0043149	stress fiber assembly	9/276	103/23210	3.94981e-06	7.00028e-05	4.73764e-05	Nrp1/Phldb2/S100a10/Arhgap28/Kank2/Dlc1/Itgb5/Limch1/Lpar1
GO:0051450	myoblast proliferation	5/276	21/23210	3.99253e-06	7.03989e-05	4.76445e-05	Gata6/Malat1/Pitx2/Igf1/Meis2
GO:0043536	positive regulation of blood vessel endothelial cell migration	7/276	56/23210	4.39299e-06	7.70669e-05	5.21573e-05	Igf2/Amot/Nrp1/Jcad/Ets1/Igf1/Amotl1
GO:0048846	axon extension involved in axon guidance	6/276	37/23210	4.56787e-06	7.89328e-05	5.34201e-05	Cxcl12/Nrp1/Nrp2/Bmpr2/Plxna4/Sema5a
GO:0061756	leukocyte adhesion to vascular endothelial cell	6/276	37/23210	4.56787e-06	7.89328e-05	5.34201e-05	Cxcl12/Itgb1/Mdk/Ets1/Gcnt1/Itga4
GO:1902284	neuron projection extension involved in neuron projection guidance	6/276	37/23210	4.56787e-06	7.89328e-05	5.34201e-05	Cxcl12/Nrp1/Nrp2/Bmpr2/Plxna4/Sema5a
GO:0007179	transforming growth factor beta receptor signaling pathway	11/276	165/23210	4.81234e-06	8.24386e-05	5.57927e-05	Col3a1/Col1a2/Fbn2/Fbn1/Peg10/Emilin1/Itgb5/Tgfbr3/Bmpr2/Npnt/Vasn
GO:0060560	developmental growth involved in morphogenesis	14/276	270/23210	4.81846e-06	8.24386e-05	5.57927e-05	Fn1/Postn/Cxcl12/Itgb1/Nrp1/Nrp2/Lrp1/Bmp4/Bmpr2/Plxna4/Rdh10/Sema5a/Itga4/Iqgap1
GO:0030513	positive regulation of BMP signaling pathway	6/276	38/23210	5.37055e-06	9.05396e-05	6.12753e-05	Gata6/Gpc3/Foxd1/Bmp4/Tgfbr3/Bmpr2
GO:0072210	metanephric nephron development	6/276	38/23210	5.37055e-06	9.05396e-05	6.12753e-05	Pdgfra/Pdgfrb/Foxd1/Bmp4/Six2/Osr1
GO:1900026	positive regulation of substrate adhesion-dependent cell spreading	6/276	38/23210	5.37055e-06	9.05396e-05	6.12753e-05	Flna/Mdk/Nrp1/S100a10/Has2/Calr
GO:0038063	collagen-activated tyrosine kinase receptor signaling pathway	4/276	11/23210	6.04604e-06	0.000100943	6.83158e-05	Col1a1/Col4a1/Ddr2/Col4a2
GO:0061309	cardiac neural crest cell development involved in outflow tract morphogenesis	4/276	11/23210	6.04604e-06	0.000100943	6.83158e-05	Twist1/Bmp4/Hand2/Pitx2
GO:0071560	cellular response to transforming growth factor beta stimulus	12/276	204/23210	6.49597e-06	0.000107933	7.30468e-05	Col3a1/Col1a2/Fbn2/Fbn1/Peg10/Emilin1/Itgb5/Tgfbr3/Bmpr2/Col4a2/Npnt/Vasn
GO:0071229	cellular response to acid chemical	14/276	278/23210	6.7319e-06	0.000111318	7.53376e-05	Col3a1/Col1a2/Col1a1/Pdgfra/Col5a2/Col4a1/S100a10/Foxp1/Mmp2/Nfatc4/Dnmt3a/Anxa2/Osr1/Gnas
GO:0051099	positive regulation of binding	12/276	205/23210	6.82785e-06	0.000112367	7.60475e-05	Cald1/Twist1/Lrp1/S100a10/Dact1/Bmp4/Foxc1/Hand2/Ebf2/Anxa2/Pitx2/Igf1
GO:1903053	regulation of extracellular matrix organization	6/276	40/23210	7.31973e-06	0.000119891	8.11396e-05	Phldb2/Ddr2/Has2/Emilin1/Ets1/Sema5a
GO:0055001	muscle cell development	12/276	207/23210	7.53653e-06	0.00012286	8.31489e-05	Krt8/Pdgfra/Myh10/Itgb1/Pmp22/Pdgfrb/Foxp1/Bmp4/Nfatc4/Pitx2/Igf1/Flnc
GO:0034333	adherens junction assembly	8/276	85/23210	7.87876e-06	0.000127815	8.65026e-05	Nrp1/Lrp1/Phldb2/S100a10/Dlc1/Mmp14/Limch1/Iqgap1
GO:0071559	response to transforming growth factor beta	12/276	208/23210	7.91448e-06	0.000127815	8.65026e-05	Col3a1/Col1a2/Fbn2/Fbn1/Peg10/Emilin1/Itgb5/Tgfbr3/Bmpr2/Col4a2/Npnt/Vasn
GO:0050680	negative regulation of epithelial cell proliferation	10/276	142/23210	8.04212e-06	0.000129272	8.74888e-05	Dlk1/Sparc/Gpc3/Nr2f2/Snai2/Bmp4/Maged1/Tgfbr3/Serpinf1/Flt1
GO:0007411	axon guidance	13/276	245/23210	8.22776e-06	0.000131644	8.90939e-05	Cxcl12/Flrt2/Myh10/Nrp1/Nrp2/Lrp1/Foxd1/Foxp1/Unc5c/Alcam/Bmpr2/Plxna4/Sema5a
GO:1904019	epithelial cell apoptotic process	9/276	113/23210	8.47337e-06	0.000134949	9.13307e-05	Krt8/Krt18/Mdk/Cd248/Bmp4/Bmpr2/Igf1/Sema5a/Itga4
GO:0097485	neuron projection guidance	13/276	246/23210	8.59588e-06	0.000136272	9.22262e-05	Cxcl12/Flrt2/Myh10/Nrp1/Nrp2/Lrp1/Foxd1/Foxp1/Unc5c/Alcam/Bmpr2/Plxna4/Sema5a
GO:2000826	regulation of heart morphogenesis	6/276	42/23210	9.8063e-06	0.000154751	0.000104732	Twist1/Bmp4/Foxc1/Hand2/Gng5/Bmpr2
GO:0051492	regulation of stress fiber assembly	8/276	88/23210	1.02048e-05	0.000160309	0.000108494	Nrp1/Phldb2/S100a10/Arhgap28/Kank2/Dlc1/Limch1/Lpar1
GO:1903034	regulation of response to wounding	11/276	179/23210	1.04636e-05	0.000163307	0.000110522	Pdgfra/Mdk/Lrp1/Phldb2/Myh9/Plpp3/Smoc2/Anxa2/Grn/Anxa5/Tfpi
GO:0002040	sprouting angiogenesis	9/276	116/23210	1.04902e-05	0.000163307	0.000110522	Itgb1/Nrp1/Bmp4/Adgra2/Jcad/Aplnr/Mia3/Flt1/Sema5a
GO:0033627	cell adhesion mediated by integrin	7/276	65/23210	1.20389e-05	0.000186575	0.00012627	Itgb1/Fbn1/Podxl/Itgb5/Cxcl13/Npnt/Itga4
GO:0010863	positive regulation of phospholipase C activity	5/276	26/23210	1.2293e-05	0.000189663	0.00012836	Pdgfra/Pdgfrb/Dlc1/Flt1/Lpar1
GO:0038065	collagen-activated signaling pathway	4/276	13/23210	1.28559e-05	0.000197467	0.000133641	Col1a1/Col4a1/Ddr2/Col4a2
GO:0032102	negative regulation of response to external stimulus	15/276	336/23210	1.33824e-05	0.000204645	0.000138499	Pdgfra/Mdk/Nrp1/Phldb2/Kank2/Snai2/Anxa2/Serpinf1/Ets1/Grn/Igf1/Sema5a/Cxcl13/Anxa5/Tfpi
GO:0050768	negative regulation of neurogenesis	15/276	337/23210	1.38586e-05	0.000210993	0.000142796	Col3a1/Lgals1/Flna/Itgb1/Pmp22/Nrp1/Lrp1/Calr/Bmp4/Itm2c/Nfatc4/Ctnna1/Pbx1/Sema5a/Lpar1
GO:0001764	neuron migration	11/276	185/23210	1.42716e-05	0.000216327	0.000146405	Col3a1/Cxcl12/Flrt2/Twist1/Myh10/Flna/Mdk/Nrp1/Nrp2/Nr2f2/Pitx2
GO:0071526	semaphorin-plexin signaling pathway	6/276	45/23210	1.4778e-05	0.000220664	0.000149341	Flna/Nrp1/Nrp2/Hand2/Plxna4/Sema5a
GO:0051056	regulation of small GTPase mediated signal transduction	13/276	259/23210	1.48862e-05	0.000220664	0.000149341	Col3a1/Itgb1/Amot/Nrp1/Cgnl1/Pdgfrb/Arhgap28/Kank2/Dlc1/Kitl/Igf1/Lpar1/Farp1
GO:0060343	trabecula formation	5/276	27/23210	1.49408e-05	0.000220664	0.000149341	Col1a1/Fbn2/Mmp2/Tgfbr3/Adamts1
GO:0061298	retina vasculature development in camera-type eye	5/276	27/23210	1.49408e-05	0.000220664	0.000149341	Pdgfra/Col4a1/Nrp1/Pdgfrb/Bmpr2
GO:0061437	renal system vasculature development	5/276	27/23210	1.49408e-05	0.000220664	0.000149341	Pdgfra/Nrp1/Pdgfrb/Bmp4/Osr1
GO:0061440	kidney vasculature development	5/276	27/23210	1.49408e-05	0.000220664	0.000149341	Pdgfra/Nrp1/Pdgfrb/Bmp4/Osr1
GO:0007409	axonogenesis	18/276	470/23210	1.50279e-05	0.000221005	0.000149572	Fn1/Cxcl12/Flrt2/Cdh11/Myh10/Itgb1/Pmp22/Nrp1/Nrp2/Lrp1/Foxd1/Foxp1/Unc5c/Alcam/Bmpr2/Plxna4/Sema5a/Itga4
GO:0048738	cardiac muscle tissue development	13/276	260/23210	1.55057e-05	0.000227067	0.000153674	Pdgfra/Myh10/Itgb1/Gata6/Pdgfrb/Hand1/Foxp1/Bmp4/Foxc1/Tgfbr3/Dsg2/Pitx2/Igf1
GO:0016055	Wnt signaling pathway	17/276	428/23210	1.6352e-05	0.000238449	0.000161377	Col1a1/Mdk/Gpc3/Tmem88/Lrp1/Plpp3/Dact1/Snai2/Nfatc4/Fzd2/Wnt6/Adgra2/Pitx2/Dact3/Amer1/Sema5a/Amotl1
GO:0001570	vasculogenesis	8/276	94/23210	1.66203e-05	0.000240333	0.000162653	Asb4/Amot/Nrp1/Pdgfrb/Has2/Aplnr/Tgfbr3/Pitx2
GO:0060021	roof of mouth development	8/276	94/23210	1.66203e-05	0.000240333	0.000162653	Pdgfra/Prrx1/Pkdcc/Snai2/Fzd2/Hand2/Tgfbr3/Osr1
GO:0010769	regulation of cell morphogenesis involved in differentiation	15/276	343/23210	1.70447e-05	0.000245444	0.000166111	Fn1/Postn/Cxcl12/Flna/Mdk/Nrp1/Lrp1/S100a10/Has2/Calr/Nfatc4/Bmpr2/Plxna4/Actn4/Sema5a
GO:0198738	cell-cell signaling by wnt	17/276	430/23210	1.73559e-05	0.000248888	0.000168442	Col1a1/Mdk/Gpc3/Tmem88/Lrp1/Plpp3/Dact1/Snai2/Nfatc4/Fzd2/Wnt6/Adgra2/Pitx2/Dact3/Amer1/Sema5a/Amotl1
GO:0061308	cardiac neural crest cell development involved in heart development	4/276	14/23210	1.783e-05	0.000254631	0.000172329	Twist1/Bmp4/Hand2/Pitx2
GO:0001704	formation of primary germ layer	8/276	95/23210	1.79639e-05	0.000255132	0.000172668	Fn1/Col5a2/Gata6/Hand1/Bmp4/Foxc1/Six2/Bmpr2
GO:0006929	substrate-dependent cell migration	5/276	28/23210	1.80128e-05	0.000255132	0.000172668	Fn1/Myh10/Nrp1/Nrp2/Snai2
GO:1902903	regulation of supramolecular fiber organization	15/276	348/23210	2.01787e-05	0.000284643	0.00019264	Tmsb10/Flna/Lima1/Nrp1/Phldb2/S100a10/Arhgap28/Kank2/Dlc1/Sptbn1/Emilin1/Limch1/Cdc42ep4/Sema5a/Lpar1
GO:0034332	adherens junction organization	9/276	126/23210	2.04362e-05	0.000287103	0.000194305	Cdh11/Nrp1/Lrp1/Phldb2/S100a10/Dlc1/Mmp14/Limch1/Iqgap1
GO:0097191	extrinsic apoptotic signaling pathway	12/276	229/23210	2.07565e-05	0.000290423	0.000196552	Krt8/Krt18/Nrp1/Bex3/Dapk1/Snai2/Bmp4/Itm2c/Ctnna1/Kitl/Igf1/Peli3
GO:0030510	regulation of BMP signaling pathway	8/276	97/23210	2.0926e-05	0.000291614	0.000197358	Gata6/Gpc3/Fstl1/Fbn1/Foxd1/Bmp4/Tgfbr3/Bmpr2
GO:0055002	striated muscle cell development	11/276	193/23210	2.11835e-05	0.000294017	0.000198984	Krt8/Pdgfra/Myh10/Itgb1/Pmp22/Pdgfrb/Foxp1/Bmp4/Pitx2/Igf1/Flnc
GO:0003148	outflow tract septum morphogenesis	5/276	29/23210	2.15548e-05	0.000297974	0.000201662	Gata6/Nrp1/Nrp2/Bmp4/Bmpr2
GO:0061307	cardiac neural crest cell differentiation involved in heart development	4/276	15/23210	2.40865e-05	0.000331645	0.000224451	Twist1/Bmp4/Hand2/Pitx2
GO:0001654	eye development	16/276	397/23210	2.43506e-05	0.000333952	0.000226011	Twist1/Pdgfra/Myh10/Col5a2/Col4a1/Nrp1/Pdgfrb/Bmp4/Foxc1/Foxp2/Twist2/Bmpr2/Pitx2/Rdh10/Flt1/Meis2
GO:0045995	regulation of embryonic development	9/276	129/23210	2.46578e-05	0.000336827	0.000227957	Col5a2/Amot/Phldb2/Phlda2/Nrk/Bmp4/Fzd2/Igf1/Osr1
GO:0035767	endothelial cell chemotaxis	5/276	30/23210	2.56156e-05	0.000347167	0.000234955	Nrp1/Smoc2/Snai2/Sema5a/Cxcl13
GO:1900274	regulation of phospholipase C activity	5/276	30/23210	2.56156e-05	0.000347167	0.000234955	Pdgfra/Pdgfrb/Dlc1/Flt1/Lpar1
GO:0051145	smooth muscle cell differentiation	7/276	73/23210	2.59861e-05	0.000350812	0.000237422	Gata6/Pdgfrb/Smarca2/Bmp4/Nfatc4/Pitx2/Npnt
GO:0110020	regulation of actomyosin structure organization	8/276	100/23210	2.61309e-05	0.000351394	0.000237816	Nrp1/Phldb2/S100a10/Arhgap28/Kank2/Dlc1/Limch1/Lpar1
GO:0150063	visual system development	16/276	400/23210	2.66717e-05	0.000357277	0.000241797	Twist1/Pdgfra/Myh10/Col5a2/Col4a1/Nrp1/Pdgfrb/Bmp4/Foxc1/Foxp2/Twist2/Bmpr2/Pitx2/Rdh10/Flt1/Meis2
GO:0032330	regulation of chondrocyte differentiation	6/276	50/23210	2.74323e-05	0.000366046	0.000247732	Mdk/Pkdcc/Snai2/Bmp4/Six2/Anxa2
GO:0110110	positive regulation of animal organ morphogenesis	8/276	101/23210	2.80901e-05	0.000373382	0.000252697	Twist1/Pdgfra/Mdk/Bmp4/Maged1/Wnt6/Hand2/Foxp2
GO:0048880	sensory system development	16/276	403/23210	2.91867e-05	0.000386472	0.000261556	Twist1/Pdgfra/Myh10/Col5a2/Col4a1/Nrp1/Pdgfrb/Bmp4/Foxc1/Foxp2/Twist2/Bmpr2/Pitx2/Rdh10/Flt1/Meis2
GO:0001974	blood vessel remodeling	6/276	51/23210	3.07823e-05	0.000403651	0.000273183	Flna/Foxc1/Tgfbr3/Bmpr2/Igf1/Itga4
GO:0060428	lung epithelium development	6/276	51/23210	3.07823e-05	0.000403651	0.000273183	Gata6/Rcn3/Foxp1/Bmp4/Foxp2/Igf1
GO:0051961	negative regulation of nervous system development	15/276	361/23210	3.08345e-05	0.000403651	0.000273183	Col3a1/Lgals1/Flna/Itgb1/Pmp22/Nrp1/Lrp1/Calr/Bmp4/Itm2c/Nfatc4/Ctnna1/Pbx1/Sema5a/Lpar1
GO:0018108	peptidyl-tyrosine phosphorylation	14/276	319/23210	3.13093e-05	0.000407417	0.000275731	Igf2/Pdgfra/Itgb1/Pkdcc/Nrp1/Pdgfrb/Ddr2/Plpp3/Rap2c/Kitl/Igf1/Ghr/Flt1/Iqgap1
GO:0050808	synapse organization	17/276	451/23210	3.17276e-05	0.000407417	0.000275731	Pcdhgc3/Pcdhgc4/Pcdhgc5/Flrt2/Sparc/Myh10/Flna/Sparcl1/Pmp22/Col4a1/Nrp1/Nrp2/Dact1/Nfatc4/Malat1/Cttnbp2/Farp1
GO:0033631	cell-cell adhesion mediated by integrin	4/276	16/23210	3.18154e-05	0.000407417	0.000275731	Podxl/Cxcl13/Npnt/Itga4
GO:0097094	craniofacial suture morphogenesis	4/276	16/23210	3.18154e-05	0.000407417	0.000275731	Twist1/Frem1/Bmp4/Mmp14
GO:1905564	positive regulation of vascular endothelial cell proliferation	4/276	16/23210	3.18154e-05	0.000407417	0.000275731	Igf2/Mdk/Igf1/Itga4
GO:0010976	positive regulation of neuron projection development	15/276	362/23210	3.18295e-05	0.000407417	0.000275731	Fn1/Cxcl12/Itgb1/Mdk/Nrp1/Lrp1/Bmp4/Bmpr2/Serpinf1/Plxna4/Grn/Sema5a/Lpar1/Adamts1/Iqgap1
GO:0072659	protein localization to plasma membrane	13/276	279/23210	3.24411e-05	0.000413714	0.000279993	Flna/Krt18/Itgb1/Pkdcc/Tmem88/Lrp1/S100a10/Sptbn1/Mmp14/Anxa2/Mpp5/Myl12a/Dchs1
GO:0018212	peptidyl-tyrosine modification	14/276	322/23210	3.46773e-05	0.000440605	0.000298192	Igf2/Pdgfra/Itgb1/Pkdcc/Nrp1/Pdgfrb/Ddr2/Plpp3/Rap2c/Kitl/Igf1/Ghr/Flt1/Iqgap1
GO:0001890	placenta development	10/276	170/23210	3.83988e-05	0.000485192	0.000328368	Igf2/Krt8/Nr2f2/Phlda2/Hand1/Nrk/Peg10/Gjb5/Bmpr2/Itga4
GO:0010517	regulation of phospholipase activity	6/276	53/23210	3.84672e-05	0.000485192	0.000328368	Pdgfra/Lrp1/Pdgfrb/Dlc1/Flt1/Lpar1
GO:0048675	axon extension	9/276	137/23210	3.96924e-05	0.000496938	0.000336317	Fn1/Cxcl12/Itgb1/Nrp1/Nrp2/Lrp1/Bmpr2/Plxna4/Sema5a
GO:0045446	endothelial cell differentiation	8/276	106/23210	3.98298e-05	0.000496938	0.000336317	Col23a1/S1pr3/Nr2f2/Bmp4/Rap2c/Anxa2/Bmpr2/S1pr2
GO:0055006	cardiac cell development	8/276	106/23210	3.98298e-05	0.000496938	0.000336317	Pdgfra/Myh10/Pdgfrb/Foxp1/Bmp4/Tgfbr3/Pitx2/Igf1
GO:0051895	negative regulation of focal adhesion assembly	4/276	17/23210	4.12164e-05	0.000512388	0.000346773	Lrp1/Phldb2/Dlc1/Mmp14
GO:0048841	regulation of axon extension involved in axon guidance	5/276	33/23210	4.14359e-05	0.00051327	0.00034737	Cxcl12/Nrp1/Bmpr2/Plxna4/Sema5a
GO:0035272	exocrine system development	6/276	54/23210	4.28477e-05	0.000528863	0.000357923	Igf2/Nrp1/Igsf3/Snai2/Foxc1/Igf1
GO:0045773	positive regulation of axon extension	6/276	55/23210	4.76189e-05	0.000585661	0.000396363	Fn1/Cxcl12/Nrp1/Lrp1/Bmpr2/Sema5a
GO:0008045	motor neuron axon guidance	5/276	34/23210	4.81106e-05	0.00058961	0.000399036	Cxcl12/Nrp1/Foxp1/Alcam/Plxna4
GO:0030111	regulation of Wnt signaling pathway	13/276	292/23210	5.18165e-05	0.000632783	0.000428254	Col1a1/Mdk/Gpc3/Tmem88/Lrp1/Plpp3/Dact1/Snai2/Nfatc4/Adgra2/Dact3/Amer1/Sema5a
GO:0007517	muscle organ development	16/276	424/23210	5.34909e-05	0.000650931	0.000440536	Col3a1/Twist1/Meg3/Gata6/Pmp22/Pitx1/Nr2f2/Hand1/Foxp1/Bmp4/Foxc1/Fzd2/Foxp2/Tgfbr3/Pitx2/Igf1
GO:0048639	positive regulation of developmental growth	11/276	214/23210	5.45586e-05	0.000661595	0.000447753	Igf2/Fn1/Cxcl12/Gata6/Nrp1/Lrp1/Tgfbr3/Bmpr2/Igf1/Ghr/Sema5a
GO:0055007	cardiac muscle cell differentiation	9/276	143/23210	5.55125e-05	0.000670809	0.000453989	Pdgfra/Myh10/Itgb1/Gata6/Pdgfrb/Foxp1/Bmp4/Pitx2/Igf1
GO:0003170	heart valve development	6/276	57/23210	5.84352e-05	0.000703665	0.000476226	Twist1/Emilin1/Bmp4/Bmpr2/Pitx2/Dchs1
GO:0001892	embryonic placenta development	8/276	112/23210	5.9066e-05	0.000708792	0.000479695	Igf2/Krt8/Nr2f2/Phlda2/Hand1/Nrk/Gjb5/Itga4
GO:0045216	cell-cell junction organization	9/276	145/23210	6.18448e-05	0.00073957	0.000500525	Cdh11/Flna/Itgb1/Pmp22/Snai2/Ctnna1/Dsg2/Actn4/Mpp5
GO:0050900	leukocyte migration	14/276	340/23210	6.23888e-05	0.000743502	0.000503186	Cxcl12/Itgb1/Mdk/Itga9/Calr/Podxl/Emilin1/Mmp14/Kitl/Mia3/Gcnt1/Flt1/Cxcl13/Itga4
GO:0032835	glomerulus development	6/276	58/23210	6.45337e-05	0.000766421	0.000518698	Pdgfra/Nid1/Pdgfrb/Bmp4/Foxc1/Osr1
GO:0002043	blood vessel endothelial cell proliferation involved in sprouting angiogenesis	4/276	19/23210	6.5877e-05	0.000772387	0.000522735	Bmp4/Jcad/Aplnr/Sema5a
GO:1904754	positive regulation of vascular associated smooth muscle cell migration	4/276	19/23210	6.5877e-05	0.000772387	0.000522735	Lrp1/Igfbp5/Adamts1/Iqgap1
GO:0030900	forebrain development	15/276	386/23210	6.59214e-05	0.000772387	0.000522735	Col3a1/Cxcl12/Myh10/Mdk/Nrp1/Nrp2/Pitx1/Lamb1/Nr2f2/Dlc1/Bmp4/Plxna4/Pitx2/Ndst1/Sema5a
GO:0060326	cell chemotaxis	13/276	299/23210	6.593e-05	0.000772387	0.000522735	Cxcl12/Pdgfra/Mdk/Itga9/Nrp1/Pdgfrb/Calr/Smoc2/Snai2/Flt1/Sema5a/Cxcl13/Lpar1
GO:0045926	negative regulation of growth	12/276	258/23210	6.62506e-05	0.000773521	0.000523502	H19/Gpc3/Nrp1/Smarca2/Foxp1/Bmp4/Igfbp5/Rbbp7/Bmpr2/Dact3/Sema5a/Gnas
GO:0045665	negative regulation of neuron differentiation	12/276	260/23210	7.13222e-05	0.000829931	0.00056168	Lgals1/Flna/Itgb1/Pmp22/Nrp1/Lrp1/Calr/Itm2c/Nfatc4/Pbx1/Sema5a/Lpar1
GO:0045880	positive regulation of smoothened signaling pathway	5/276	37/23210	7.3204e-05	0.00084897	0.000574565	Prrx1/Gpc3/Prrx2/Ctnna1/Ndst1
GO:0060324	face development	6/276	60/23210	7.82525e-05	0.000901469	0.000610095	Col1a1/Pdgfra/Mmp2/Twist2/Itga4/Crispld1
GO:0090183	regulation of kidney development	6/276	60/23210	7.82525e-05	0.000901469	0.000610095	Pdgfrb/Foxd1/Bmp4/Maged1/Six2/Osr1
GO:0043010	camera-type eye development	14/276	348/23210	7.99237e-05	0.000917662	0.000621054	Twist1/Pdgfra/Myh10/Col4a1/Nrp1/Pdgfrb/Bmp4/Foxc1/Foxp2/Twist2/Bmpr2/Pitx2/Rdh10/Flt1
GO:1903392	negative regulation of adherens junction organization	4/276	20/23210	8.15783e-05	0.000927417	0.000627656	Lrp1/Phldb2/Dlc1/Mmp14
GO:1904994	regulation of leukocyte adhesion to vascular endothelial cell	4/276	20/23210	8.15783e-05	0.000927417	0.000627656	Cxcl12/Mdk/Ets1/Itga4
GO:2000136	regulation of cell proliferation involved in heart morphogenesis	4/276	20/23210	8.15783e-05	0.000927417	0.000627656	Bmp4/Hand2/Gng5/Bmpr2
GO:0070372	regulation of ERK1 and ERK2 cascade	13/276	306/23210	8.32691e-05	0.000942854	0.000638103	Fn1/Pdgfra/Ece1/Nrp1/Lrp1/Pdgfrb/Emilin1/Bmp4/Hand2/Akap12/Igf1/Flt1/Npnt
GO:0001953	negative regulation of cell-matrix adhesion	5/276	38/23210	8.34818e-05	0.000942854	0.000638103	Postn/Lrp1/Phldb2/Dlc1/Mmp14
GO:0030178	negative regulation of Wnt signaling pathway	9/276	151/23210	8.46085e-05	0.000952466	0.000644609	Mdk/Gpc3/Tmem88/Lrp1/Dact1/Snai2/Nfatc4/Dact3/Amer1
GO:0022407	regulation of cell-cell adhesion	15/276	395/23210	8.52498e-05	0.00095657	0.000647386	Igf2/Lgals1/Cxcl12/Mdk/Arg1/Plpp3/Has2/Podxl/Snai2/Bmp4/Mia3/Ets1/Igf1/Cxcl13/Itga4

## Sheet: Phase 2
Description	GeneRatio	BgRatio	pvalue	p.adjust	qvalue	geneID	Count
GO:0008380	RNA splicing	7/37	364/23210	1.5125e-06	0.000814874	0.000572133	Hnrnpa3/Ddx5/Son/Prpf40a/Syncrip/Tia1/Hnrnph1
GO:0098760	response to interleukin-7	3/37	17/23210	2.49706e-06	0.000814874	0.000572133	Pdia3/Hnrnph1/Hmgb1
GO:0098761	cellular response to interleukin-7	3/37	17/23210	2.49706e-06	0.000814874	0.000572133	Pdia3/Hnrnph1/Hmgb1
GO:0006397	mRNA processing	7/37	448/23210	5.94384e-06	0.00145475	0.0010214	Hnrnpa3/Ddx5/Son/Prpf40a/Syncrip/Tia1/Hnrnph1
GO:0043484	regulation of RNA splicing	4/37	139/23210	6.97787e-05	0.0136627	0.00959274	Ddx5/Son/Tia1/Hnrnph1
GO:1903332	regulation of protein folding	2/37	11/23210	0.000134774	0.0193903	0.0136142	Pdia3/Pdia4
GO:0045454	cell redox homeostasis	3/37	63/23210	0.000138643	0.0193903	0.0136142	Pdia6/Pdia3/Pdia4
GO:0036498	IRE1-mediated unfolded protein response	2/37	12/23210	0.000161566	0.0197716	0.0138819	Hspa5/Pdia6
GO:0034976	response to endoplasmic reticulum stress	4/37	237/23210	0.000537261	0.0364368	0.0255827	Hspa5/Pdia6/Pdia3/Pdia4
GO:0050673	epithelial cell proliferation	5/37	425/23210	0.000540808	0.0364368	0.0255827	Hmga2/Sulf2/Hmgb1/Mki67/Ptch1
GO:0048024	regulation of mRNA splicing, via spliceosome	3/37	105/23210	0.00062504	0.0364368	0.0255827	Ddx5/Son/Tia1
GO:1903311	regulation of mRNA metabolic process	4/37	253/23210	0.000686266	0.0364368	0.0255827	Ddx5/Son/Syncrip/Tia1
GO:0050808	synapse organization	5/37	451/23210	0.000707266	0.0364368	0.0255827	Gap43/Chd4/Nedd4/Adnp/Pgrmc1
GO:0001843	neural tube closure	3/37	110/23210	0.000715671	0.0364368	0.0255827	Lmo4/Hectd1/Ptch1
GO:0000375	RNA splicing, via transesterification reactions	4/37	256/23210	0.000717157	0.0364368	0.0255827	Ddx5/Son/Prpf40a/Tia1
GO:0000377	RNA splicing, via transesterification reactions with bulged adenosine as nucleophile	4/37	256/23210	0.000717157	0.0364368	0.0255827	Ddx5/Son/Prpf40a/Tia1
GO:0000398	mRNA splicing, via spliceosome	4/37	256/23210	0.000717157	0.0364368	0.0255827	Ddx5/Son/Prpf40a/Tia1
GO:0060606	tube closure	3/37	111/23210	0.000734746	0.0364368	0.0255827	Lmo4/Hectd1/Ptch1
GO:0072574	hepatocyte proliferation	2/37	26/23210	0.000784481	0.0364368	0.0255827	Sulf2/Mki67
GO:0072575	epithelial cell proliferation involved in liver morphogenesis	2/37	26/23210	0.000784481	0.0364368	0.0255827	Sulf2/Mki67
GO:0048732	gland development	5/37	467/23210	0.000827221	0.0364368	0.0255827	Hmga2/Lmo4/Sulf2/Mki67/Ptch1
GO:0050807	regulation of synapse organization	4/37	266/23210	0.000827258	0.0364368	0.0255827	Gap43/Nedd4/Adnp/Pgrmc1
GO:0014020	primary neural tube formation	3/37	117/23210	0.000856022	0.0364368	0.0255827	Lmo4/Hectd1/Ptch1
GO:0072576	liver morphogenesis	2/37	28/23210	0.000910583	0.0371442	0.0260794	Sulf2/Mki67
GO:0050803	regulation of synapse structure or activity	4/37	276/23210	0.00094882	0.0371558	0.0260875	Gap43/Nedd4/Adnp/Pgrmc1

## Sheet: Phase 3
Description	GeneRatio	BgRatio	pvalue	p.adjust	qvalue	geneID	Count
GO:0022613	ribonucleoprotein complex biogenesis	17/99	439/23210	4.97427e-12	7.50618e-09	6.19428e-09	Rpsa/Rplp0/Rpl26/Rpl13a/Ran/Hsp90ab1/Rps15/Rpl3/Ncl/Rps8/Rps19/Prpf19/Npm1/Rpl12/Eif3d/Pa2g4/Rps5
GO:0002181	cytoplasmic translation	9/99	94/23210	2.54304e-10	1.91873e-07	1.58338e-07	Rpsa/Rplp0/Rpl8/Rplp1/Rpl26/Rpl13a/Rpl31/Rpl18/Eif3d
GO:0042254	ribosome biogenesis	13/99	294/23210	3.87796e-10	1.95062e-07	1.6097e-07	Rpsa/Rplp0/Rpl26/Ran/Rps15/Rpl3/Ncl/Rps8/Rps19/Npm1/Rpl12/Pa2g4/Rps5
GO:0022618	ribonucleoprotein complex assembly	11/99	223/23210	3.02327e-09	1.14053e-06	9.4119e-07	Rpsa/Rplp0/Rpl13a/Hsp90ab1/Rps15/Rpl3/Rps19/Prpf19/Rpl12/Eif3d/Rps5
GO:0071826	ribonucleoprotein complex subunit organization	11/99	236/23210	5.46407e-09	1.64906e-06	1.36084e-06	Rpsa/Rplp0/Rpl13a/Hsp90ab1/Rps15/Rpl3/Rps19/Prpf19/Rpl12/Eif3d/Rps5
GO:0007409	axonogenesis	14/99	470/23210	1.27148e-08	3.19777e-06	2.63888e-06	Crabp2/Otx2/Foxb1/Hsp90ab1/Pou3f2/Nrcam/Rpl4/Dpysl5/Prtg/Crmp1/Metrn/Zswim5/Foxg1/Myo5b
GO:0042255	ribosome assembly	7/99	71/23210	2.20383e-08	4.75082e-06	3.92049e-06	Rpsa/Rplp0/Rps15/Rpl3/Rps19/Rpl12/Rps5
GO:0071353	cellular response to interleukin-4	5/99	29/23210	1.39595e-07	2.63312e-05	2.17291e-05	Tuba1b/Rplp0/Hsp90ab1/Rpl3/Fasn
GO:0070670	response to interleukin-4	5/99	31/23210	1.98385e-07	3.32625e-05	2.7449e-05	Tuba1b/Rplp0/Hsp90ab1/Rpl3/Fasn
GO:0042274	ribosomal small subunit biogenesis	6/99	66/23210	3.81746e-07	5.76054e-05	4.75374e-05	Rpsa/Rps15/Rps8/Rps19/Npm1/Rps5
GO:0030900	forebrain development	11/99	386/23210	7.95125e-07	0.000109077	9.00127e-05	Sox3/Sox2/Otx2/Foxb1/Pou3f2/Rfx4/Igf2bp1/Sall3/Pou3f3/Foxg1/Cntnap2
GO:0021537	telencephalon development	9/99	249/23210	1.21778e-06	0.000153136	0.000126371	Sox2/Otx2/Foxb1/Pou3f2/Rfx4/Igf2bp1/Sall3/Pou3f3/Foxg1
GO:0006417	regulation of translation	10/99	332/23210	1.58263e-06	0.000183707	0.000151599	Rplp1/Rack1/Rpl26/Rpl13a/Ncl/Rps9/Npm1/Eif3d/Igf2bp1/Pa2g4
GO:0000028	ribosomal small subunit assembly	4/99	21/23210	1.76271e-06	0.000189995	0.000156788	Rpsa/Rps15/Rps19/Rps5
GO:0034248	regulation of cellular amide metabolic process	10/99	382/23210	5.50087e-06	0.000553387	0.000456669	Rplp1/Rack1/Rpl26/Rpl13a/Ncl/Rps9/Npm1/Eif3d/Igf2bp1/Pa2g4
GO:0072070	loop of Henle development	3/99	10/23210	8.83901e-06	0.000833629	0.00068793	Irx3/Irx1/Pou3f3
GO:0021536	diencephalon development	5/99	69/23210	1.15437e-05	0.00102467	0.000845584	Sox3/Sox2/Otx2/Foxb1/Pou3f2
GO:0006414	translational elongation	5/99	73/23210	1.52218e-05	0.00127609	0.00105306	Rplp2/Rplp1/Rack1/Eef1d/Eef1g
GO:0000054	ribosomal subunit export from nucleus	3/99	13/23210	2.08711e-05	0.00157472	0.0012995	Ran/Rps15/Npm1
GO:0033750	ribosome localization	3/99	13/23210	2.08711e-05	0.00157472	0.0012995	Ran/Rps15/Npm1
GO:0006364	rRNA processing	7/99	198/23210	2.26888e-05	0.00163035	0.00134541	Rpl26/Rps15/Ncl/Rps8/Rps19/Npm1/Pa2g4
GO:0042273	ribosomal large subunit biogenesis	5/99	81/23210	2.52753e-05	0.00173366	0.00143066	Rplp0/Rpl26/Rpl3/Npm1/Rpl12
GO:0071428	rRNA-containing ribonucleoprotein complex export from nucleus	3/99	14/23210	2.64809e-05	0.00173738	0.00143373	Ran/Rps15/Npm1
GO:0003002	regionalization	9/99	373/23210	3.14843e-05	0.00197958	0.00163359	Otx2/Foxb1/Sfrp2/Celsr2/Irx3/Rfx4/Irx1/Foxg1/Hoxd4
GO:0021854	hypothalamus development	3/99	17/23210	4.90118e-05	0.00295835	0.00244131	Sox3/Foxb1/Pou3f2
GO:0016072	rRNA metabolic process	7/99	230/23210	5.88447e-05	0.00341526	0.00281835	Rpl26/Rps15/Ncl/Rps8/Rps19/Npm1/Pa2g4
GO:0008038	neuron recognition	4/99	50/23210	6.16918e-05	0.00344789	0.00284528	Nrcam/Prtg/Foxg1/Cntnap2
GO:0030901	midbrain development	4/99	51/23210	6.6724e-05	0.00359595	0.00296746	Otx2/Foxb1/Sfrp2/Rfx4
GO:0007411	axon guidance	7/99	245/23210	8.74426e-05	0.00436603	0.00360295	Otx2/Nrcam/Dpysl5/Prtg/Crmp1/Zswim5/Foxg1
GO:0035282	segmentation	5/99	105/23210	8.78703e-05	0.00436603	0.00360295	Otx2/Foxb1/Sfrp2/Irx3/Irx1
GO:0097485	neuron projection guidance	7/99	246/23210	8.9693e-05	0.00436603	0.00360295	Otx2/Nrcam/Dpysl5/Prtg/Crmp1/Zswim5/Foxg1
GO:0061351	neural precursor cell proliferation	6/99	183/23210	0.000135128	0.00637212	0.00525843	Sox2/Pou3f2/Igf2bp1/Pou3f3/Nap1l1/Foxg1
GO:0045666	positive regulation of neuron differentiation	9/99	461/23210	0.000158692	0.00725657	0.0059883	Crabp2/Sox2/Rpl4/Irx3/Fez1/Metrn/Prpf19/Foxg1/Myo5b
GO:0007389	pattern specification process	9/99	468/23210	0.000177563	0.00788066	0.00650331	Otx2/Foxb1/Sfrp2/Celsr2/Irx3/Rfx4/Irx1/Foxg1/Hoxd4
GO:0022029	telencephalon cell migration	4/99	70/23210	0.000230105	0.0099208	0.00818688	Foxb1/Pou3f2/Pou3f3/Foxg1
GO:0050770	regulation of axonogenesis	6/99	205/23210	0.000249932	0.0104763	0.0086453	Crabp2/Pou3f2/Rpl4/Metrn/Zswim5/Myo5b
GO:0021885	forebrain cell migration	4/99	73/23210	0.000270497	0.0110319	0.00910378	Foxb1/Pou3f2/Pou3f3/Foxg1
GO:0048663	neuron fate commitment	4/99	79/23210	0.000366179	0.0144804	0.0119496	Sox2/Otx2/Pou3f2/Foxg1
GO:0006084	acetyl-CoA metabolic process	3/99	33/23210	0.000374245	0.0144804	0.0119496	Acly/Hmgcs1/Fasn
GO:0021846	cell proliferation in forebrain	3/99	35/23210	0.000446176	0.0164215	0.0135514	Pou3f2/Igf2bp1/Pou3f3
GO:0043516	regulation of DNA damage response, signal transduction by p53 class mediator	3/99	35/23210	0.000446176	0.0164215	0.0135514	Rpl26/Pcbp4/Npm1
GO:0046661	male sex differentiation	5/99	152/23210	0.000491759	0.0176527	0.0145674	Sox3/Sox2/Sfrp2/Ccnd1/Fkbp4
GO:0006457	protein folding	5/99	153/23210	0.000506673	0.0176527	0.0145674	Hsp90ab1/Ppia/Hspa4l/Fkbp4/Hspe1
GO:0000027	ribosomal large subunit assembly	3/99	37/23210	0.000526422	0.0176527	0.0145674	Rplp0/Rpl3/Rpl12
GO:0021799	cerebral cortex radially oriented cell migration	3/99	37/23210	0.000526422	0.0176527	0.0145674	Pou3f2/Pou3f3/Foxg1
GO:0021543	pallium development	5/99	158/23210	0.000586412	0.0192368	0.0158747	Sox2/Pou3f2/Igf2bp1/Pou3f3/Foxg1
GO:0042770	signal transduction in response to DNA damage	4/99	90/23210	0.000600846	0.019291	0.0159194	Rpl26/Pcbp4/Prpf19/Npm1
GO:0021983	pituitary gland development	3/99	39/23210	0.00061536	0.0193454	0.0159643	Sox3/Sox2/Pou3f2
GO:0034470	ncRNA processing	7/99	343/23210	0.000673749	0.0207487	0.0171224	Rpl26/Rps15/Ncl/Rps8/Rps19/Npm1/Pa2g4
GO:0021761	limbic system development	4/99	98/23210	0.000827624	0.0249777	0.0206122	Sox3/Foxb1/Pou3f2/Cntnap2
GO:0048732	gland development	8/99	467/23210	0.000875834	0.0259144	0.0213852	Pkm/Sox3/Sox2/Foxb1/Pou3f2/Ccnd1/Fkbp4/Fasn
GO:0051961	negative regulation of nervous system development	7/99	361/23210	0.00090865	0.0260316	0.0214819	Sox2/Irx3/Prtg/Crmp1/Rfx4/Prpf19/Foxg1
GO:0072330	monocarboxylic acid biosynthetic process	6/99	264/23210	0.000947958	0.0260316	0.0214819	Pkm/Fabp5/Acly/Fgf15/Fads2/Fasn
GO:0050772	positive regulation of axonogenesis	4/99	102/23210	0.000961074	0.0260316	0.0214819	Crabp2/Rpl4/Metrn/Myo5b
GO:0000727	double-strand break repair via break-induced replication	2/99	11/23210	0.000966051	0.0260316	0.0214819	Mcm7/Mcm6
GO:0006450	regulation of translational fidelity	2/99	11/23210	0.000966051	0.0260316	0.0214819	Rps9/Rps5
GO:0001708	cell fate specification	4/99	103/23210	0.000996664	0.0263854	0.0217739	Sox2/Otx2/Pou3f2/Sfrp2

## Sheet: Phase 4
Description	GeneRatio	BgRatio	pvalue	p.adjust	qvalue	geneID	Count
GO:0003012	muscle system process	34/149	392/23210	9.93932e-29	1.89608e-25	1.52708e-25	Tnnt2/Actc1/Myl4/Myl3/Myh7/Myl2/Myh6/Tnnc1/Pgam2/Csrp3/Mybpc3/Tnni1/Acta2/Myl1/Nppa/Ttn/Casq1/Myom1/Tnni3/Actn2/Slc8a1/Aldoa/Tmod1/Atp1b1/Tcap/Myocd/Kcnj5/Pdlim5/Trim63/Sod1/Sorbs2/Mef2c/Scn5a/Mlip
GO:0055002	striated muscle cell development	27/149	193/23210	1.5709e-28	1.89608e-25	1.52708e-25	Tnnt2/Actc1/Myl2/Myh6/Csrp3/Mybpc3/Acta1/Ttn/Casq1/Synpo2l/Myom1/Actn2/Slc8a1/Nebl/Ldb3/Uchl1/Tmod1/Tcap/Myocd/Cacna2d2/Mylk3/Pdlim5/Xirp1/Myo18b/Sorbs2/Mef2c/Alpk2
GO:0006936	muscle contraction	30/149	289/23210	1.08576e-27	6.69156e-25	5.38931e-25	Tnnt2/Actc1/Myl4/Myl3/Myh7/Myl2/Myh6/Tnnc1/Pgam2/Csrp3/Mybpc3/Tnni1/Acta2/Myl1/Nppa/Ttn/Casq1/Myom1/Tnni3/Actn2/Slc8a1/Aldoa/Tmod1/Atp1b1/Tcap/Myocd/Kcnj5/Trim63/Sod1/Scn5a
GO:0055001	muscle cell development	27/149	207/23210	1.10879e-27	6.69156e-25	5.38931e-25	Tnnt2/Actc1/Myl2/Myh6/Csrp3/Mybpc3/Acta1/Ttn/Casq1/Synpo2l/Myom1/Actn2/Slc8a1/Nebl/Ldb3/Uchl1/Tmod1/Tcap/Myocd/Cacna2d2/Mylk3/Pdlim5/Xirp1/Myo18b/Sorbs2/Mef2c/Alpk2
GO:0051146	striated muscle cell differentiation	30/149	316/23210	1.58564e-26	7.65549e-24	6.16565e-24	Tnnt2/Actc1/Myl2/Myh6/Csrp3/Mybpc3/Acta1/Ttn/Casq1/Synpo2l/Myom1/Actn2/Slc8a1/Nebl/Ldb3/Uchl1/Tmod1/Tcap/Myocd/Tdgf1/Cacna2d2/Smyd1/Mylk3/Rbm24/Pdlim5/Xirp1/Myo18b/Sorbs2/Mef2c/Alpk2
GO:0048738	cardiac muscle tissue development	28/149	260/23210	2.56943e-26	1.03377e-23	8.32585e-24	Ankrd1/Tnnt2/Actc1/Myl3/Myh7/Myl2/Myh6/Tnnc1/Csrp3/Mybpc3/Tnni1/Ttn/Myom1/Tnni3/Actn2/Slc8a1/Nebl/Tcap/Myocd/Tdgf1/Mylk3/Pdlim5/Xirp1/Myo18b/Sorbs2/Mef2c/Alpk2/Jph2
GO:0030239	myofibril assembly	19/149	72/23210	5.93562e-26	2.04694e-23	1.64859e-23	Tnnt2/Actc1/Myl2/Myh6/Csrp3/Mybpc3/Acta1/Ttn/Casq1/Synpo2l/Myom1/Actn2/Nebl/Ldb3/Tmod1/Tcap/Mylk3/Xirp1/Mef2c
GO:0014706	striated muscle tissue development	33/149	449/23210	1.4725e-25	4.44328e-23	3.57857e-23	Ankrd1/Tnnt2/Actc1/Myl3/Myh7/Myl2/Myh6/Tnnc1/Csrp3/Mybpc3/Acta1/Tnni1/Asb2/Ttn/Myom1/Tnni3/Actn2/Slc8a1/Nebl/Tcap/Myocd/Tdgf1/Smyd1/Mylk3/Rbm24/Pdlim5/Xirp1/Pax5/Myo18b/Sorbs2/Mef2c/Alpk2/Jph2
GO:0060537	muscle tissue development	33/149	472/23210	7.25613e-25	1.94625e-22	1.56749e-22	Ankrd1/Tnnt2/Actc1/Myl3/Myh7/Myl2/Myh6/Tnnc1/Csrp3/Mybpc3/Acta1/Tnni1/Asb2/Ttn/Myom1/Tnni3/Actn2/Slc8a1/Nebl/Tcap/Myocd/Tdgf1/Smyd1/Mylk3/Rbm24/Pdlim5/Xirp1/Pax5/Myo18b/Sorbs2/Mef2c/Alpk2/Jph2
GO:0042692	muscle cell differentiation	30/149	395/23210	1.15161e-23	2.77999e-21	2.23898e-21	Tnnt2/Actc1/Myl2/Myh6/Csrp3/Mybpc3/Acta1/Ttn/Casq1/Synpo2l/Myom1/Actn2/Slc8a1/Nebl/Ldb3/Uchl1/Tmod1/Tcap/Myocd/Tdgf1/Cacna2d2/Smyd1/Mylk3/Rbm24/Pdlim5/Xirp1/Myo18b/Sorbs2/Mef2c/Alpk2
GO:0006941	striated muscle contraction	22/149	158/23210	2.53648e-23	5.56643e-21	4.48314e-21	Tnnt2/Actc1/Myl4/Myl3/Myh7/Myl2/Myh6/Tnnc1/Pgam2/Csrp3/Mybpc3/Myl1/Nppa/Ttn/Casq1/Tnni3/Slc8a1/Aldoa/Atp1b1/Tcap/Kcnj5/Scn5a
GO:0003015	heart process	24/149	221/23210	9.99118e-23	2.00989e-20	1.61875e-20	Tnnt2/Actc1/Myl4/Myl3/Myh7/Myl2/Myh6/Tnnc1/Csrp3/Mybpc3/Myl1/Nppa/Ttn/Tnni3/Hrc/Slc8a1/Gnai2/Atp1b1/Tcap/Cacna2d2/Kcnj5/Trdn/Sod1/Scn5a
GO:0060047	heart contraction	23/149	211/23210	7.55044e-22	1.40206e-19	1.1292e-19	Tnnt2/Actc1/Myl4/Myl3/Myh7/Myl2/Myh6/Tnnc1/Csrp3/Mybpc3/Myl1/Nppa/Ttn/Tnni3/Hrc/Slc8a1/Atp1b1/Tcap/Cacna2d2/Kcnj5/Trdn/Sod1/Scn5a
GO:0010927	cellular component assembly involved in morphogenesis	19/149	116/23210	1.15507e-21	1.99167e-19	1.60407e-19	Tnnt2/Actc1/Myl2/Myh6/Csrp3/Mybpc3/Acta1/Ttn/Casq1/Synpo2l/Myom1/Actn2/Nebl/Ldb3/Tmod1/Tcap/Mylk3/Xirp1/Mef2c
GO:0055013	cardiac muscle cell development	18/149	100/23210	2.33832e-21	3.76314e-19	3.0308e-19	Actc1/Myl2/Myh6/Csrp3/Mybpc3/Ttn/Myom1/Actn2/Slc8a1/Nebl/Tcap/Myocd/Mylk3/Pdlim5/Xirp1/Myo18b/Sorbs2/Alpk2
GO:0055007	cardiac muscle cell differentiation	20/149	143/23210	2.54235e-21	3.83577e-19	3.08929e-19	Actc1/Myl2/Myh6/Csrp3/Mybpc3/Ttn/Myom1/Actn2/Slc8a1/Nebl/Tcap/Myocd/Tdgf1/Mylk3/Pdlim5/Xirp1/Myo18b/Sorbs2/Mef2c/Alpk2
GO:0060048	cardiac muscle contraction	19/149	124/23210	4.36949e-21	6.20467e-19	4.99718e-19	Tnnt2/Actc1/Myl4/Myl3/Myh7/Myl2/Myh6/Tnnc1/Csrp3/Mybpc3/Myl1/Nppa/Ttn/Tnni3/Slc8a1/Atp1b1/Tcap/Kcnj5/Scn5a
GO:0055006	cardiac cell development	18/149	106/23210	7.12695e-21	9.55803e-19	7.69794e-19	Actc1/Myl2/Myh6/Csrp3/Mybpc3/Ttn/Myom1/Actn2/Slc8a1/Nebl/Tcap/Myocd/Mylk3/Pdlim5/Xirp1/Myo18b/Sorbs2/Alpk2
GO:0003013	circulatory system process	30/149	495/23210	7.6406e-21	9.70758e-19	7.81838e-19	Tnnt2/Actc1/Myl4/Myl3/Myh7/Myl2/Myh6/Tnnc1/Csrp3/Mybpc3/Acta2/Myl1/Nppa/Ttn/Tnni3/Hrc/Slc8a1/Gnai2/Atp1b1/Tcap/Cacna2d2/Mylk3/Kcnj5/Kcnmb1/Mif/Trdn/Fgfbp3/Ddah1/Sod1/Scn5a
GO:0008015	blood circulation	29/149	484/23210	5.02639e-20	6.06686e-18	4.88618e-18	Tnnt2/Actc1/Myl4/Myl3/Myh7/Myl2/Myh6/Tnnc1/Csrp3/Mybpc3/Acta2/Myl1/Nppa/Ttn/Tnni3/Hrc/Slc8a1/Atp1b1/Tcap/Cacna2d2/Mylk3/Kcnj5/Kcnmb1/Mif/Trdn/Fgfbp3/Ddah1/Sod1/Scn5a
GO:0045214	sarcomere organization	14/149	53/23210	2.09833e-19	2.41208e-17	1.94266e-17	Tnnt2/Myh6/Csrp3/Mybpc3/Ttn/Casq1/Synpo2l/Myom1/Actn2/Ldb3/Tcap/Mylk3/Xirp1/Mef2c
GO:0035051	cardiocyte differentiation	20/149	182/23210	3.50197e-19	3.84262e-17	3.0948e-17	Actc1/Myl2/Myh6/Csrp3/Mybpc3/Ttn/Myom1/Actn2/Slc8a1/Nebl/Tcap/Myocd/Tdgf1/Mylk3/Pdlim5/Xirp1/Myo18b/Sorbs2/Mef2c/Alpk2
GO:0007517	muscle organ development	26/149	424/23210	2.94859e-18	3.09474e-16	2.49247e-16	Ankrd1/Tnnt2/Actc1/Myl3/Myh7/Myl2/Myh6/Tnnc1/Csrp3/Mybpc3/Acta1/Tnni1/Asb2/Ttn/Myom1/Tnni3/Cryab/Des/Tcap/Myocd/Unc45b/Smyd1/Rbm24/Pax5/Mef2c/Jph2
GO:0055008	cardiac muscle tissue morphogenesis	14/149	76/23210	5.29192e-17	5.32279e-15	4.28692e-15	Ankrd1/Tnnt2/Actc1/Myl3/Myh7/Myl2/Myh6/Tnnc1/Mybpc3/Tnni1/Ttn/Myom1/Tnni3/Tcap
GO:0031032	actomyosin structure organization	19/149	204/23210	6.57209e-17	6.34601e-15	5.11101e-15	Tnnt2/Actc1/Myl2/Myh6/Csrp3/Mybpc3/Acta1/Ttn/Casq1/Synpo2l/Myom1/Actn2/Nebl/Ldb3/Tmod1/Tcap/Mylk3/Xirp1/Mef2c
GO:0046034	ATP metabolic process	20/149	247/23210	1.49044e-16	1.38382e-14	1.11451e-14	Myh7/Myh6/Pgam2/Cox6a2/Pgk1/Ldha/Tpi1/Gapdh/Aldoa/Atp1b1/Gpi1/Pgam1/Chchd10/Mif/Cox7a1/Pfkp/Hk1/Hk2/Atp5d/Slc25a23
GO:0060415	muscle tissue morphogenesis	14/149	89/23210	5.47498e-16	4.89503e-14	3.94241e-14	Ankrd1/Tnnt2/Actc1/Myl3/Myh7/Myl2/Myh6/Tnnc1/Mybpc3/Tnni1/Ttn/Myom1/Tnni3/Tcap
GO:0009167	purine ribonucleoside monophosphate metabolic process	20/149	272/23210	9.66112e-16	8.04205e-14	6.47698e-14	Myh7/Myh6/Pgam2/Cox6a2/Pgk1/Ldha/Tpi1/Gapdh/Aldoa/Atp1b1/Gpi1/Pgam1/Chchd10/Mif/Cox7a1/Pfkp/Hk1/Hk2/Atp5d/Slc25a23
GO:0009205	purine ribonucleoside triphosphate metabolic process	20/149	272/23210	9.66112e-16	8.04205e-14	6.47698e-14	Myh7/Myh6/Pgam2/Cox6a2/Pgk1/Ldha/Tpi1/Gapdh/Aldoa/Atp1b1/Gpi1/Pgam1/Chchd10/Mif/Cox7a1/Pfkp/Hk1/Hk2/Atp5d/Slc25a23
GO:0009126	purine nucleoside monophosphate metabolic process	20/149	273/23210	1.03692e-15	8.34377e-14	6.71998e-14	Myh7/Myh6/Pgam2/Cox6a2/Pgk1/Ldha/Tpi1/Gapdh/Aldoa/Atp1b1/Gpi1/Pgam1/Chchd10/Mif/Cox7a1/Pfkp/Hk1/Hk2/Atp5d/Slc25a23
GO:0009161	ribonucleoside monophosphate metabolic process	20/149	276/23210	1.27983e-15	9.65475e-14	7.77584e-14	Myh7/Myh6/Pgam2/Cox6a2/Pgk1/Ldha/Tpi1/Gapdh/Aldoa/Atp1b1/Gpi1/Pgam1/Chchd10/Mif/Cox7a1/Pfkp/Hk1/Hk2/Atp5d/Slc25a23
GO:0009199	ribonucleoside triphosphate metabolic process	20/149	276/23210	1.27983e-15	9.65475e-14	7.77584e-14	Myh7/Myh6/Pgam2/Cox6a2/Pgk1/Ldha/Tpi1/Gapdh/Aldoa/Atp1b1/Gpi1/Pgam1/Chchd10/Mif/Cox7a1/Pfkp/Hk1/Hk2/Atp5d/Slc25a23
GO:0009144	purine nucleoside triphosphate metabolic process	20/149	281/23210	1.80743e-15	1.32216e-13	1.06486e-13	Myh7/Myh6/Pgam2/Cox6a2/Pgk1/Ldha/Tpi1/Gapdh/Aldoa/Atp1b1/Gpi1/Pgam1/Chchd10/Mif/Cox7a1/Pfkp/Hk1/Hk2/Atp5d/Slc25a23
GO:0048644	muscle organ morphogenesis	14/149	97/23210	1.9204e-15	1.36348e-13	1.09814e-13	Ankrd1/Tnnt2/Actc1/Myl3/Myh7/Myl2/Myh6/Tnnc1/Mybpc3/Tnni1/Ttn/Myom1/Tnni3/Tcap
GO:0009123	nucleoside monophosphate metabolic process	20/149	285/23210	2.37059e-15	1.63503e-13	1.31684e-13	Myh7/Myh6/Pgam2/Cox6a2/Pgk1/Ldha/Tpi1/Gapdh/Aldoa/Atp1b1/Gpi1/Pgam1/Chchd10/Mif/Cox7a1/Pfkp/Hk1/Hk2/Atp5d/Slc25a23
GO:0009141	nucleoside triphosphate metabolic process	20/149	298/23210	5.56272e-15	3.73011e-13	3.0042e-13	Myh7/Myh6/Pgam2/Cox6a2/Pgk1/Ldha/Tpi1/Gapdh/Aldoa/Atp1b1/Gpi1/Pgam1/Chchd10/Mif/Cox7a1/Pfkp/Hk1/Hk2/Atp5d/Slc25a23
GO:0003007	heart morphogenesis	19/149	280/23210	2.27896e-14	1.48687e-12	1.19751e-12	Ankrd1/Tnnt2/Actc1/Myl3/Myh7/Myl2/Myh6/Tnnc1/Mybpc3/Tnni1/Ttn/Synpo2l/Myom1/Tnni3/Slc8a1/Tcap/Xirp1/Mef2c/Alpk2
GO:0008016	regulation of heart contraction	16/149	177/23210	3.34466e-14	2.12474e-12	1.71124e-12	Tnnt2/Myl4/Myl3/Myh7/Myl2/Myh6/Csrp3/Mybpc3/Nppa/Tnni3/Hrc/Slc8a1/Atp1b1/Cacna2d2/Kcnj5/Scn5a
GO:0055003	cardiac myofibril assembly	9/149	26/23210	4.12931e-14	2.55594e-12	2.05852e-12	Actc1/Myl2/Csrp3/Mybpc3/Ttn/Myom1/Nebl/Tcap/Mylk3
GO:0048747	muscle fiber development	12/149	82/23210	1.76163e-13	1.06314e-11	8.56243e-12	Myl2/Myh6/Mybpc3/Acta1/Ttn/Myom1/Slc8a1/Nebl/Uchl1/Tcap/Cacna2d2/Myo18b
GO:0090257	regulation of muscle system process	17/149	239/23210	2.66699e-13	1.57027e-11	1.26468e-11	Tnnt2/Myl3/Myh7/Tnnc1/Tnni1/Nppa/Ttn/Casq1/Tnni3/Slc8a1/Atp1b1/Myocd/Trim63/Sod1/Mef2c/Scn5a/Mlip
GO:0009150	purine ribonucleotide metabolic process	21/149	423/23210	4.14186e-13	2.38058e-11	1.9173e-11	Myh7/Myh6/Pgam2/Nppa/Cox6a2/Pgk1/Ldha/Tpi1/Gapdh/Aldoa/Atp1b1/Gpi1/Pgam1/Chchd10/Mif/Cox7a1/Pfkp/Hk1/Hk2/Atp5d/Slc25a23
GO:0009259	ribonucleotide metabolic process	21/149	433/23210	6.48963e-13	3.64325e-11	2.93424e-11	Myh7/Myh6/Pgam2/Nppa/Cox6a2/Pgk1/Ldha/Tpi1/Gapdh/Aldoa/Atp1b1/Gpi1/Pgam1/Chchd10/Mif/Cox7a1/Pfkp/Hk1/Hk2/Atp5d/Slc25a23
GO:0006163	purine nucleotide metabolic process	21/149	447/23210	1.19323e-12	6.54652e-11	5.2725e-11	Myh7/Myh6/Pgam2/Nppa/Cox6a2/Pgk1/Ldha/Tpi1/Gapdh/Aldoa/Atp1b1/Gpi1/Pgam1/Chchd10/Mif/Cox7a1/Pfkp/Hk1/Hk2/Atp5d/Slc25a23
GO:0019693	ribose phosphate metabolic process	21/149	450/23210	1.3557e-12	7.27259e-11	5.85727e-11	Myh7/Myh6/Pgam2/Nppa/Cox6a2/Pgk1/Ldha/Tpi1/Gapdh/Aldoa/Atp1b1/Gpi1/Pgam1/Chchd10/Mif/Cox7a1/Pfkp/Hk1/Hk2/Atp5d/Slc25a23
GO:0046031	ADP metabolic process	12/149	98/23210	1.58255e-12	8.30494e-11	6.68871e-11	Pgam2/Pgk1/Ldha/Tpi1/Gapdh/Aldoa/Gpi1/Pgam1/Mif/Pfkp/Hk1/Hk2
GO:0003300	cardiac muscle hypertrophy	12/149	101/23210	2.28452e-12	1.17337e-10	9.4502e-11	Myh7/Myh6/Csrp3/Nppa/Ttn/Tcap/Myocd/Pdlim5/Trim63/Sorbs2/Mef2c/Mlip
GO:0009135	purine nucleoside diphosphate metabolic process	12/149	103/23210	2.89867e-12	1.42804e-10	1.15013e-10	Pgam2/Pgk1/Ldha/Tpi1/Gapdh/Aldoa/Gpi1/Pgam1/Mif/Pfkp/Hk1/Hk2
GO:0009179	purine ribonucleoside diphosphate metabolic process	12/149	103/23210	2.89867e-12	1.42804e-10	1.15013e-10	Pgam2/Pgk1/Ldha/Tpi1/Gapdh/Aldoa/Gpi1/Pgam1/Mif/Pfkp/Hk1/Hk2
GO:1903522	regulation of blood circulation	16/149	239/23210	3.51037e-12	1.69481e-10	1.36498e-10	Tnnt2/Myl4/Myl3/Myh7/Myl2/Myh6/Csrp3/Mybpc3/Nppa/Tnni3/Hrc/Slc8a1/Atp1b1/Cacna2d2/Kcnj5/Scn5a
GO:0014897	striated muscle hypertrophy	12/149	105/23210	3.65931e-12	1.73208e-10	1.395e-10	Myh7/Myh6/Csrp3/Nppa/Ttn/Tcap/Myocd/Pdlim5/Trim63/Sorbs2/Mef2c/Mlip
GO:0009185	ribonucleoside diphosphate metabolic process	12/149	107/23210	4.59713e-12	2.09386e-10	1.68638e-10	Pgam2/Pgk1/Ldha/Tpi1/Gapdh/Aldoa/Gpi1/Pgam1/Mif/Pfkp/Hk1/Hk2
GO:0014896	muscle hypertrophy	12/149	107/23210	4.59713e-12	2.09386e-10	1.68638e-10	Myh7/Myh6/Csrp3/Nppa/Ttn/Tcap/Myocd/Pdlim5/Trim63/Sorbs2/Mef2c/Mlip
GO:0072521	purine-containing compound metabolic process	21/149	490/23210	6.80585e-12	3.04247e-10	2.45037e-10	Myh7/Myh6/Pgam2/Nppa/Cox6a2/Pgk1/Ldha/Tpi1/Gapdh/Aldoa/Atp1b1/Gpi1/Pgam1/Chchd10/Mif/Cox7a1/Pfkp/Hk1/Hk2/Atp5d/Slc25a23
GO:0006096	glycolytic process	11/149	90/23210	1.41573e-11	6.21379e-10	5.00452e-10	Pgam2/Pgk1/Tpi1/Gapdh/Aldoa/Gpi1/Pgam1/Mif/Pfkp/Hk1/Hk2
GO:0006090	pyruvate metabolic process	12/149	118/23210	1.4899e-11	6.42253e-10	5.17264e-10	Pgam2/Pgk1/Ldha/Tpi1/Gapdh/Aldoa/Gpi1/Pgam1/Mif/Pfkp/Hk1/Hk2
GO:0006757	ATP generation from ADP	11/149	91/23210	1.60162e-11	6.78298e-10	5.46295e-10	Pgam2/Pgk1/Tpi1/Gapdh/Aldoa/Gpi1/Pgam1/Mif/Pfkp/Hk1/Hk2
GO:0009132	nucleoside diphosphate metabolic process	12/149	121/23210	2.01053e-11	8.36795e-10	6.73946e-10	Pgam2/Pgk1/Ldha/Tpi1/Gapdh/Aldoa/Gpi1/Pgam1/Mif/Pfkp/Hk1/Hk2
GO:0006937	regulation of muscle contraction	13/149	154/23210	2.22788e-11	9.11544e-10	7.34148e-10	Tnnt2/Myl3/Myh7/Tnnc1/Tnni1/Nppa/Casq1/Tnni3/Slc8a1/Atp1b1/Myocd/Sod1/Scn5a
GO:0042866	pyruvate biosynthetic process	11/149	94/23210	2.29856e-11	9.24788e-10	7.44815e-10	Pgam2/Pgk1/Tpi1/Gapdh/Aldoa/Gpi1/Pgam1/Mif/Pfkp/Hk1/Hk2
GO:0006091	generation of precursor metabolites and energy	18/149	379/23210	4.5668e-11	1.80725e-09	1.45554e-09	Pgam2/Cox6a2/Pgk1/Ldha/Tpi1/Gapdh/Gyg/Aldoa/Gpi1/Pgam1/Chchd10/Mif/Cox7a1/Pfkp/Hk1/Hk2/Atp5d/Slc25a23
GO:0055010	ventricular cardiac muscle tissue morphogenesis	9/149	53/23210	5.05626e-11	1.96868e-09	1.58555e-09	Tnnt2/Myl3/Myh7/Myl2/Myh6/Tnnc1/Mybpc3/Tnni1/Tnni3
GO:0006165	nucleoside diphosphate phosphorylation	11/149	103/23210	6.32137e-11	2.42219e-09	1.9508e-09	Pgam2/Pgk1/Tpi1/Gapdh/Aldoa/Gpi1/Pgam1/Mif/Pfkp/Hk1/Hk2
GO:0046939	nucleotide phosphorylation	11/149	105/23210	7.81041e-11	2.94599e-09	2.37267e-09	Pgam2/Pgk1/Tpi1/Gapdh/Aldoa/Gpi1/Pgam1/Mif/Pfkp/Hk1/Hk2
GO:0009166	nucleotide catabolic process	12/149	136/23210	8.02645e-11	2.9809e-09	2.40079e-09	Pgam2/Pgk1/Ldha/Tpi1/Gapdh/Aldoa/Gpi1/Pgam1/Mif/Pfkp/Hk1/Hk2
GO:0003208	cardiac ventricle morphogenesis	10/149	79/23210	8.64678e-11	3.10589e-09	2.50145e-09	Tnnt2/Myl3/Myh7/Myl2/Myh6/Tnnc1/Mybpc3/Tnni1/Tnni3/Mef2c
GO:0019359	nicotinamide nucleotide biosynthetic process	11/149	106/23210	8.66725e-11	3.10589e-09	2.50145e-09	Pgam2/Pgk1/Tpi1/Gapdh/Aldoa/Gpi1/Pgam1/Mif/Pfkp/Hk1/Hk2
GO:0006754	ATP biosynthetic process	12/149	137/23210	8.749e-11	3.10589e-09	2.50145e-09	Pgam2/Pgk1/Tpi1/Gapdh/Aldoa/Gpi1/Pgam1/Mif/Pfkp/Hk1/Hk2/Atp5d
GO:0030240	skeletal muscle thin filament assembly	6/149	13/23210	1.04592e-10	3.6592e-09	2.94708e-09	Actc1/Mybpc3/Acta1/Ttn/Myom1/Tcap
GO:0019363	pyridine nucleotide biosynthetic process	11/149	109/23210	1.17685e-10	4.05847e-09	3.26865e-09	Pgam2/Pgk1/Tpi1/Gapdh/Aldoa/Gpi1/Pgam1/Mif/Pfkp/Hk1/Hk2
GO:0016052	carbohydrate catabolic process	12/149	142/23210	1.33258e-10	4.53076e-09	3.64902e-09	Pgam2/Pgk1/Ldha/Tpi1/Gapdh/Aldoa/Gpi1/Pgam1/Mif/Pfkp/Hk1/Hk2
GO:0072525	pyridine-containing compound biosynthetic process	11/149	113/23210	1.74454e-10	5.84904e-09	4.71076e-09	Pgam2/Pgk1/Tpi1/Gapdh/Aldoa/Gpi1/Pgam1/Mif/Pfkp/Hk1/Hk2
GO:0014866	skeletal myofibril assembly	6/149	14/23210	1.8207e-10	6.02076e-09	4.84906e-09	Actc1/Mybpc3/Acta1/Ttn/Myom1/Tcap
GO:0009206	purine ribonucleoside triphosphate biosynthetic process	12/149	147/23210	1.99717e-10	6.51508e-09	5.24718e-09	Pgam2/Pgk1/Tpi1/Gapdh/Aldoa/Gpi1/Pgam1/Mif/Pfkp/Hk1/Hk2/Atp5d
GO:0003231	cardiac ventricle development	12/149	148/23210	2.16153e-10	6.77654e-09	5.45775e-09	Tnnt2/Myl3/Myh7/Myl2/Myh6/Tnnc1/Mybpc3/Tnni1/Tnni3/Myocd/Mef2c/Scn5a
GO:0009145	purine nucleoside triphosphate biosynthetic process	12/149	148/23210	2.16153e-10	6.77654e-09	5.45775e-09	Pgam2/Pgk1/Tpi1/Gapdh/Aldoa/Gpi1/Pgam1/Mif/Pfkp/Hk1/Hk2/Atp5d
GO:1901292	nucleoside phosphate catabolic process	12/149	148/23210	2.16153e-10	6.77654e-09	5.45775e-09	Pgam2/Pgk1/Ldha/Tpi1/Gapdh/Aldoa/Gpi1/Pgam1/Mif/Pfkp/Hk1/Hk2
GO:0003229	ventricular cardiac muscle tissue development	9/149	62/23210	2.20399e-10	6.82106e-09	5.49361e-09	Tnnt2/Myl3/Myh7/Myl2/Myh6/Tnnc1/Mybpc3/Tnni1/Tnni3
GO:0009201	ribonucleoside triphosphate biosynthetic process	12/149	150/23210	2.52748e-10	7.72321e-09	6.22019e-09	Pgam2/Pgk1/Tpi1/Gapdh/Aldoa/Gpi1/Pgam1/Mif/Pfkp/Hk1/Hk2/Atp5d
GO:0009127	purine nucleoside monophosphate biosynthetic process	12/149	158/23210	4.62016e-10	1.36013e-08	1.09543e-08	Pgam2/Pgk1/Tpi1/Gapdh/Aldoa/Gpi1/Pgam1/Mif/Pfkp/Hk1/Hk2/Atp5d
GO:0009168	purine ribonucleoside monophosphate biosynthetic process	12/149	158/23210	4.62016e-10	1.36013e-08	1.09543e-08	Pgam2/Pgk1/Tpi1/Gapdh/Aldoa/Gpi1/Pgam1/Mif/Pfkp/Hk1/Hk2/Atp5d
GO:0046496	nicotinamide nucleotide metabolic process	12/149	158/23210	4.62016e-10	1.36013e-08	1.09543e-08	Pgam2/Pgk1/Ldha/Tpi1/Gapdh/Aldoa/Gpi1/Pgam1/Mif/Pfkp/Hk1/Hk2
GO:0009142	nucleoside triphosphate biosynthetic process	12/149	160/23210	5.34372e-10	1.53568e-08	1.23682e-08	Pgam2/Pgk1/Tpi1/Gapdh/Aldoa/Gpi1/Pgam1/Mif/Pfkp/Hk1/Hk2/Atp5d
GO:0019362	pyridine nucleotide metabolic process	12/149	160/23210	5.34372e-10	1.53568e-08	1.23682e-08	Pgam2/Pgk1/Ldha/Tpi1/Gapdh/Aldoa/Gpi1/Pgam1/Mif/Pfkp/Hk1/Hk2
GO:0009156	ribonucleoside monophosphate biosynthetic process	12/149	162/23210	6.16815e-10	1.75176e-08	1.41085e-08	Pgam2/Pgk1/Tpi1/Gapdh/Aldoa/Gpi1/Pgam1/Mif/Pfkp/Hk1/Hk2/Atp5d
GO:0048739	cardiac muscle fiber development	6/149	17/23210	7.38527e-10	2.07303e-08	1.66959e-08	Myh6/Mybpc3/Ttn/Myom1/Tcap/Myo18b
GO:0072524	pyridine-containing compound metabolic process	12/149	165/23210	7.62133e-10	2.1147e-08	1.70316e-08	Pgam2/Pgk1/Ldha/Tpi1/Gapdh/Aldoa/Gpi1/Pgam1/Mif/Pfkp/Hk1/Hk2
GO:0014888	striated muscle adaptation	8/149	49/23210	8.61714e-10	2.36384e-08	1.90381e-08	Myh7/Myh6/Tnnc1/Tnni1/Nppa/Tcap/Mef2c/Mlip
GO:0002026	regulation of the force of heart contraction	7/149	31/23210	9.01163e-10	2.44428e-08	1.9686e-08	Myl4/Myl3/Myh7/Myl2/Myh6/Csrp3/Slc8a1
GO:0009124	nucleoside monophosphate biosynthetic process	12/149	168/23210	9.37691e-10	2.5151e-08	2.02563e-08	Pgam2/Pgk1/Tpi1/Gapdh/Aldoa/Gpi1/Pgam1/Mif/Pfkp/Hk1/Hk2/Atp5d
GO:0034404	nucleobase-containing small molecule biosynthetic process	12/149	172/23210	1.22841e-09	3.25865e-08	2.62449e-08	Pgam2/Pgk1/Ldha/Tpi1/Gapdh/Aldoa/Gpi1/Pgam1/Mif/Pfkp/Hk1/Hk2
GO:0006733	oxidoreduction coenzyme metabolic process	12/149	177/23210	1.705e-09	4.47378e-08	3.60314e-08	Pgam2/Pgk1/Ldha/Tpi1/Gapdh/Aldoa/Gpi1/Pgam1/Mif/Pfkp/Hk1/Hk2
GO:0009152	purine ribonucleotide biosynthetic process	13/149	223/23210	2.21593e-09	5.75189e-08	4.63251e-08	Pgam2/Nppa/Pgk1/Tpi1/Gapdh/Aldoa/Gpi1/Pgam1/Mif/Pfkp/Hk1/Hk2/Atp5d
GO:0009260	ribonucleotide biosynthetic process	13/149	232/23210	3.57827e-09	9.18931e-08	7.40097e-08	Pgam2/Nppa/Pgk1/Tpi1/Gapdh/Aldoa/Gpi1/Pgam1/Mif/Pfkp/Hk1/Hk2/Atp5d
GO:0009108	coenzyme biosynthetic process	12/149	194/23210	4.83149e-09	1.22771e-07	9.88783e-08	Pgam2/Pgk1/Tpi1/Gapdh/Aldoa/Gpi1/Pgam1/Mif/Pfkp/Hk1/Hk2/Qdpr
GO:0003205	cardiac chamber development	12/149	195/23210	5.12022e-09	1.2743e-07	1.02631e-07	Tnnt2/Myl3/Myh7/Myl2/Myh6/Tnnc1/Mybpc3/Tnni1/Tnni3/Myocd/Mef2c/Scn5a
GO:0046390	ribose phosphate biosynthetic process	13/149	239/23210	5.12042e-09	1.2743e-07	1.02631e-07	Pgam2/Nppa/Pgk1/Tpi1/Gapdh/Aldoa/Gpi1/Pgam1/Mif/Pfkp/Hk1/Hk2/Atp5d
GO:0006164	purine nucleotide biosynthetic process	13/149	240/23210	5.38412e-09	1.32625e-07	1.06815e-07	Pgam2/Nppa/Pgk1/Tpi1/Gapdh/Aldoa/Gpi1/Pgam1/Mif/Pfkp/Hk1/Hk2/Atp5d
GO:0072522	purine-containing compound biosynthetic process	13/149	245/23210	6.89654e-09	1.68164e-07	1.35438e-07	Pgam2/Nppa/Pgk1/Tpi1/Gapdh/Aldoa/Gpi1/Pgam1/Mif/Pfkp/Hk1/Hk2/Atp5d
GO:0033275	actin-myosin filament sliding	5/149	12/23210	7.78514e-09	1.87933e-07	1.51359e-07	Tnnt2/Actc1/Myh7/Myh6/Tnnc1
GO:0051188	cofactor biosynthetic process	13/149	251/23210	9.21286e-09	2.20197e-07	1.77344e-07	Pgam2/Pgk1/Tpi1/Gapdh/Aldoa/Gpi1/Pgam1/Mif/Sod1/Pfkp/Hk1/Hk2/Qdpr
GO:0046434	organophosphate catabolic process	12/149	210/23210	1.177e-08	2.78558e-07	2.24348e-07	Pgam2/Pgk1/Ldha/Tpi1/Gapdh/Aldoa/Gpi1/Pgam1/Mif/Pfkp/Hk1/Hk2
GO:0003299	muscle hypertrophy in response to stress	6/149	26/23210	1.30999e-08	3.0407e-07	2.44895e-07	Myh7/Myh6/Nppa/Tcap/Mef2c/Mlip
GO:0014898	cardiac muscle hypertrophy in response to stress	6/149	26/23210	1.30999e-08	3.0407e-07	2.44895e-07	Myh7/Myh6/Nppa/Tcap/Mef2c/Mlip
GO:0014887	cardiac muscle adaptation	6/149	27/23210	1.67539e-08	3.85181e-07	3.10221e-07	Myh7/Myh6/Nppa/Tcap/Mef2c/Mlip
GO:0009165	nucleotide biosynthetic process	13/149	285/23210	4.14423e-08	9.43791e-07	7.60119e-07	Pgam2/Nppa/Pgk1/Tpi1/Gapdh/Aldoa/Gpi1/Pgam1/Mif/Pfkp/Hk1/Hk2/Atp5d
GO:0003206	cardiac chamber morphogenesis	10/149	148/23210	4.19422e-08	9.46247e-07	7.62097e-07	Tnnt2/Myl3/Myh7/Myl2/Myh6/Tnnc1/Mybpc3/Tnni1/Tnni3/Mef2c
GO:1901293	nucleoside phosphate biosynthetic process	13/149	291/23210	5.28852e-08	1.18208e-06	9.52037e-07	Pgam2/Nppa/Pgk1/Tpi1/Gapdh/Aldoa/Gpi1/Pgam1/Mif/Pfkp/Hk1/Hk2/Atp5d
GO:0006942	regulation of striated muscle contraction	8/149	83/23210	6.27111e-08	1.38885e-06	1.11857e-06	Myl3/Myh7/Nppa/Casq1/Tnni3/Slc8a1/Atp1b1/Scn5a
GO:0043500	muscle adaptation	9/149	117/23210	6.65332e-08	1.4601e-06	1.17595e-06	Myh7/Myh6/Tnnc1/Tnni1/Nppa/Tcap/Trim63/Mef2c/Mlip
GO:0034765	regulation of ion transmembrane transport	16/149	478/23210	8.11076e-08	1.76391e-06	1.42063e-06	Nppa/Casq1/Actn2/Slc8a1/Rrad/Atp1b1/Cacna2d2/Kcnj5/Chchd10/Kcnmb1/Trdn/Fhl1/Mef2c/Hk1/Jph2/Scn5a
GO:0070252	actin-mediated cell contraction	8/149	87/23210	9.09176e-08	1.9596e-06	1.57824e-06	Tnnt2/Actc1/Myh7/Myh6/Tnnc1/Acta2/Kcnj5/Scn5a
GO:0010959	regulation of metal ion transport	15/149	421/23210	9.44913e-08	2.0186e-06	1.62576e-06	Nppa/Casq1/Hrc/Actn2/Slc8a1/Gnai2/Rrad/Atp1b1/Kcnmb1/Homer2/Mif/Trdn/Fhl1/Jph2/Scn5a
GO:0035994	response to muscle stretch	5/149	19/23210	1.10231e-07	2.33418e-06	1.87992e-06	Ankrd1/Csrp3/Ttn/Slc8a1/Tcap
GO:0072330	monocarboxylic acid biosynthetic process	12/149	264/23210	1.45863e-07	3.06186e-06	2.46599e-06	Pgam2/Pgk1/Ldha/Tpi1/Gapdh/Aldoa/Gpi1/Pgam1/Mif/Pfkp/Hk1/Hk2
GO:0003009	skeletal muscle contraction	6/149	40/23210	2.02823e-07	4.22081e-06	3.3994e-06	Tnnt2/Myh7/Tnnc1/Casq1/Tnni3/Tcap
GO:0019318	hexose metabolic process	11/149	223/23210	2.17489e-07	4.48733e-06	3.61405e-06	Pgam2/Pgk1/Ldha/Tpi1/Gapdh/Aldoa/Gpi1/Pgm1/Pfkp/Hk1/Hk2
GO:0006732	coenzyme metabolic process	13/149	331/23210	2.34353e-07	4.7943e-06	3.86128e-06	Pgam2/Pgk1/Ldha/Tpi1/Gapdh/Aldoa/Gpi1/Pgam1/Mif/Pfkp/Hk1/Hk2/Qdpr
GO:0007015	actin filament organization	14/149	400/23210	3.20803e-07	6.50771e-06	5.24124e-06	Tnnt2/Actc1/Mybpc3/Acta1/Ttn/Synpo2l/Myom1/Actn2/Nebl/Tmod1/Tcap/Xirp1/Cap2/Sorbs2
GO:0030049	muscle filament sliding	4/149	10/23210	3.32427e-07	6.63206e-06	5.34139e-06	Tnnt2/Myh7/Myh6/Tnnc1
GO:0031034	myosin filament assembly	4/149	10/23210	3.32427e-07	6.63206e-06	5.34139e-06	Mybpc3/Ttn/Myom1/Tcap
GO:1904062	regulation of cation transmembrane transport	13/149	349/23210	4.28014e-07	8.46906e-06	6.82089e-06	Nppa/Casq1/Actn2/Slc8a1/Rrad/Atp1b1/Chchd10/Kcnmb1/Trdn/Fhl1/Mef2c/Jph2/Scn5a
GO:0030048	actin filament-based movement	8/149	108/23210	4.88994e-07	9.597e-06	7.72932e-06	Tnnt2/Actc1/Myh7/Myh6/Tnnc1/Acta2/Kcnj5/Scn5a
GO:0006006	glucose metabolic process	10/149	194/23210	5.26813e-07	1.02559e-05	8.25996e-06	Pgam2/Pgk1/Ldha/Tpi1/Gapdh/Gpi1/Pgm1/Pfkp/Hk1/Hk2
GO:0005996	monosaccharide metabolic process	11/149	253/23210	7.62608e-07	1.47275e-05	1.18614e-05	Pgam2/Pgk1/Ldha/Tpi1/Gapdh/Aldoa/Gpi1/Pgm1/Pfkp/Hk1/Hk2
GO:0031033	myosin filament organization	4/149	12/23210	7.75773e-07	1.48628e-05	1.19704e-05	Mybpc3/Ttn/Myom1/Tcap
GO:0032412	regulation of ion transmembrane transporter activity	11/149	254/23210	7.92785e-07	1.50692e-05	1.21365e-05	Nppa/Casq1/Actn2/Rrad/Atp1b1/Chchd10/Trdn/Fhl1/Mef2c/Hk1/Jph2
GO:0043268	positive regulation of potassium ion transport	6/149	52/23210	1.00971e-06	1.90424e-05	1.53366e-05	Nppa/Actn2/Atp1b1/Kcnmb1/Mif/Fhl1
GO:0022898	regulation of transmembrane transporter activity	11/149	262/23210	1.07465e-06	2.01102e-05	1.61965e-05	Nppa/Casq1/Actn2/Rrad/Atp1b1/Chchd10/Trdn/Fhl1/Mef2c/Hk1/Jph2
GO:0061615	glycolytic process through fructose-6-phosphate	4/149	13/23210	1.11497e-06	2.07041e-05	1.66749e-05	Aldoa/Gpi1/Pfkp/Hk1
GO:0043270	positive regulation of ion transport	12/149	322/23210	1.2057e-06	2.2218e-05	1.78941e-05	Nppa/Casq1/Actn2/Atp1b1/Chchd10/Kcnmb1/Mif/Trdn/Fhl1/Fabp3/Jph2/Scn5a
GO:0010038	response to metal ion	11/149	269/23210	1.39013e-06	2.54226e-05	2.04751e-05	Tnnt2/Tnnc1/Pgam2/Ttn/Crip1/Mt1/Kcnmb1/Sod1/Mef2c/Scn5a/Slc25a23
GO:0032409	regulation of transporter activity	11/149	272/23210	1.54856e-06	2.79801e-05	2.25349e-05	Nppa/Casq1/Actn2/Rrad/Atp1b1/Chchd10/Trdn/Fhl1/Mef2c/Hk1/Jph2
GO:0006007	glucose catabolic process	4/149	14/23210	1.55316e-06	2.79801e-05	2.25349e-05	Ldha/Gpi1/Pfkp/Hk1
GO:0035914	skeletal muscle cell differentiation	7/149	88/23210	1.60327e-06	2.86689e-05	2.30896e-05	Ankrd1/Asb2/Myocd/Smyd1/Rbm24/Pax5/Mef2c
GO:0050879	multicellular organismal movement	6/149	57/23210	1.7529e-06	3.08868e-05	2.48759e-05	Tnnt2/Myh7/Tnnc1/Casq1/Tnni3/Tcap
GO:0050881	musculoskeletal movement	6/149	57/23210	1.7529e-06	3.08868e-05	2.48759e-05	Tnnt2/Myh7/Tnnc1/Casq1/Tnni3/Tcap
GO:0002027	regulation of heart rate	7/149	93/23210	2.32945e-06	4.07486e-05	3.28185e-05	Myh7/Myh6/Mybpc3/Nppa/Slc8a1/Kcnj5/Scn5a
GO:0007512	adult heart development	4/149	16/23210	2.79583e-06	4.85548e-05	3.91056e-05	Myh7/Myh6/Ttn/Tcap
GO:0019439	aromatic compound catabolic process	14/149	483/23210	2.96938e-06	5.12006e-05	4.12364e-05	Pgam2/Pgk1/Ldha/Tpi1/Gapdh/Aldoa/Gpi1/Pgam1/Rbm24/Mif/Pfkp/Hk1/Hk2/Qdpr
GO:0043502	regulation of muscle adaptation	7/149	97/23210	3.09192e-06	5.29355e-05	4.26337e-05	Myh7/Tnnc1/Tnni1/Trim63/Mef2c/Scn5a/Mlip
GO:0043462	regulation of ATPase activity	6/149	63/23210	3.17985e-06	5.40575e-05	4.35373e-05	Tnnt2/Myl4/Myh6/Tnnc1/Tnni3/Atp1b1
GO:0034655	nucleobase-containing compound catabolic process	13/149	425/23210	3.80918e-06	6.43031e-05	5.17891e-05	Pgam2/Pgk1/Ldha/Tpi1/Gapdh/Aldoa/Gpi1/Pgam1/Rbm24/Mif/Pfkp/Hk1/Hk2
GO:0046394	carboxylic acid biosynthetic process	12/149	362/23210	4.04105e-06	6.77437e-05	5.45601e-05	Pgam2/Pgk1/Ldha/Tpi1/Gapdh/Aldoa/Gpi1/Pgam1/Mif/Pfkp/Hk1/Hk2
GO:0016053	organic acid biosynthetic process	12/149	363/23210	4.15641e-06	6.9197e-05	5.57305e-05	Pgam2/Pgk1/Ldha/Tpi1/Gapdh/Aldoa/Gpi1/Pgam1/Mif/Pfkp/Hk1/Hk2
GO:0051155	positive regulation of striated muscle cell differentiation	6/149	73/23210	7.55772e-06	0.000124961	0.000100642	Csrp3/Myocd/Smyd1/Mylk3/Rbm24/Mef2c
GO:0032414	positive regulation of ion transmembrane transporter activity	7/149	114/23210	9.04378e-06	0.000148515	0.000119612	Nppa/Casq1/Actn2/Atp1b1/Chchd10/Trdn/Jph2
GO:0044270	cellular nitrogen compound catabolic process	13/149	463/23210	9.56397e-06	0.000155996	0.000125638	Pgam2/Pgk1/Ldha/Tpi1/Gapdh/Aldoa/Gpi1/Pgam1/Rbm24/Mif/Pfkp/Hk1/Hk2
GO:1904064	positive regulation of cation transmembrane transport	8/149	163/23210	1.0718e-05	0.000173646	0.000139853	Nppa/Casq1/Actn2/Atp1b1/Chchd10/Kcnmb1/Trdn/Jph2
GO:0051924	regulation of calcium ion transport	10/149	272/23210	1.08268e-05	0.00017424	0.000140331	Nppa/Casq1/Hrc/Slc8a1/Gnai2/Rrad/Atp1b1/Homer2/Trdn/Jph2
GO:0046700	heterocycle catabolic process	13/149	469/23210	1.09652e-05	0.000175299	0.000141184	Pgam2/Pgk1/Ldha/Tpi1/Gapdh/Aldoa/Gpi1/Pgam1/Rbm24/Mif/Pfkp/Hk1/Hk2
GO:0070838	divalent metal ion transport	13/149	472/23210	1.17314e-05	0.000186314	0.000150055	Nppa/Casq1/Hrc/Slc8a1/Gnai2/Rrad/Atp1b1/Cacna2d2/Homer2/Trdn/Tmem163/Jph2/Slc25a23
GO:0072511	divalent inorganic cation transport	13/149	475/23210	1.25444e-05	0.000197923	0.000159405	Nppa/Casq1/Hrc/Slc8a1/Gnai2/Rrad/Atp1b1/Cacna2d2/Homer2/Trdn/Tmem163/Jph2/Slc25a23
GO:0032411	positive regulation of transporter activity	7/149	121/23210	1.33688e-05	0.00020956	0.000168777	Nppa/Casq1/Actn2/Atp1b1/Chchd10/Trdn/Jph2
GO:1901019	regulation of calcium ion transmembrane transporter activity	6/149	83/23210	1.58978e-05	0.000247595	0.00019941	Nppa/Casq1/Rrad/Atp1b1/Trdn/Jph2
GO:0010035	response to inorganic substance	13/149	493/23210	1.85478e-05	0.00028565	0.00023006	Tnnt2/Tnnc1/Pgam2/Ttn/Cryab/Crip1/Mt1/Kcnmb1/Mien1/Sod1/Mef2c/Scn5a/Slc25a23
GO:0019320	hexose catabolic process	4/149	25/23210	1.85779e-05	0.00028565	0.00023006	Ldha/Gpi1/Pfkp/Hk1
GO:0006816	calcium ion transport	12/149	423/23210	1.92672e-05	0.000294373	0.000237085	Nppa/Casq1/Hrc/Slc8a1/Gnai2/Rrad/Atp1b1/Cacna2d2/Homer2/Trdn/Jph2/Slc25a23
GO:0034764	positive regulation of transmembrane transport	9/149	233/23210	2.04756e-05	0.000310868	0.00025037	Nppa/Casq1/Actn2/Atp1b1/Chchd10/Kcnmb1/Mif/Trdn/Jph2
GO:0034767	positive regulation of ion transmembrane transport	8/149	179/23210	2.11293e-05	0.000318789	0.000256749	Nppa/Casq1/Actn2/Atp1b1/Chchd10/Kcnmb1/Trdn/Jph2
GO:0051149	positive regulation of muscle cell differentiation	6/149	88/23210	2.22328e-05	0.000333354	0.00026848	Csrp3/Myocd/Smyd1/Mylk3/Rbm24/Mef2c
GO:0042391	regulation of membrane potential	12/149	439/23210	2.77218e-05	0.000413089	0.000332698	Nppa/Actn2/Slc8a1/Atp1b1/Kcnj5/Chchd10/Xirp1/Trdn/Fhl1/Sod1/Mef2c/Scn5a
GO:0014883	transition between fast and slow fiber	3/149	10/23210	3.01031e-05	0.000443103	0.000356871	Myh7/Tnnc1/Tnni1
GO:0061620	glycolytic process through glucose-6-phosphate	3/149	10/23210	3.01031e-05	0.000443103	0.000356871	Gpi1/Pfkp/Hk1
GO:0045445	myoblast differentiation	6/149	93/23210	3.04593e-05	0.000445629	0.000358905	Csrp3/Asb2/Myocd/Smyd1/Mef2c/Mapk12
GO:0006734	NADH metabolic process	4/149	29/23210	3.41915e-05	0.000491299	0.000395687	Ldha/Gpi1/Pfkp/Hk1
GO:0046365	monosaccharide catabolic process	4/149	29/23210	3.41915e-05	0.000491299	0.000395687	Ldha/Gpi1/Pfkp/Hk1
GO:0070296	sarcoplasmic reticulum calcium ion transport	4/149	29/23210	3.41915e-05	0.000491299	0.000395687	Casq1/Hrc/Slc8a1/Trdn
GO:0015672	monovalent inorganic cation transport	12/149	455/23210	3.92396e-05	0.000560499	0.00045142	Nppa/Actn2/Slc8a1/Atp1b1/Kcnj5/Chchd10/Kcnmb1/Kcng2/Mif/Fhl1/Scn5a/Atp5d
GO:0007519	skeletal muscle tissue development	8/149	197/23210	4.1889e-05	0.000594824	0.000479065	Ankrd1/Acta1/Asb2/Myocd/Smyd1/Rbm24/Pax5/Mef2c
GO:0090075	relaxation of muscle	4/149	31/23210	4.48467e-05	0.000633099	0.000509891	Ttn/Slc8a1/Atp1b1/Sod1
GO:0003018	vascular process in circulatory system	8/149	203/23210	5.17838e-05	0.00072678	0.000585341	Acta2/Nppa/Slc8a1/Mylk3/Kcnmb1/Fgfbp3/Ddah1/Sod1
GO:0060538	skeletal muscle organ development	8/149	206/23210	5.74184e-05	0.000801203	0.000645281	Ankrd1/Acta1/Asb2/Myocd/Smyd1/Rbm24/Pax5/Mef2c
GO:0043266	regulation of potassium ion transport	6/149	105/23210	6.03774e-05	0.000837649	0.000674634	Nppa/Actn2/Atp1b1/Kcnmb1/Mif/Fhl1
GO:1903169	regulation of calcium ion transmembrane transport	7/149	160/23210	8.01889e-05	0.00110615	0.000890881	Nppa/Casq1/Slc8a1/Rrad/Atp1b1/Trdn/Jph2
GO:0055117	regulation of cardiac muscle contraction	5/149	69/23210	8.23044e-05	0.00112888	0.000909188	Nppa/Tnni3/Slc8a1/Atp1b1/Scn5a
GO:0070588	calcium ion transmembrane transport	9/149	280/23210	8.52043e-05	0.00116205	0.000935904	Nppa/Casq1/Slc8a1/Rrad/Atp1b1/Cacna2d2/Trdn/Jph2/Slc25a23
GO:0010882	regulation of cardiac muscle contraction by calcium ion signaling	3/149	14/23210	8.96056e-05	0.00121521	0.00097872	Tnni3/Slc8a1/Atp1b1
GO:0060419	heart growth	6/149	114/23210	9.54345e-05	0.00128703	0.00103656	Myh6/Ttn/Myocd/Pdlim5/Sorbs2/Mef2c
GO:0019932	second-messenger-mediated signaling	11/149	427/23210	0.000102211	0.00137076	0.001104	Nppa/Casq1/Tnni3/Slc8a1/Gapdh/Gnai2/Atp1b1/Mt1/Homer2/Trdn/Jph2
GO:0006094	gluconeogenesis	5/149	73/23210	0.00010776	0.00143719	0.0011575	Pgam2/Pgk1/Tpi1/Gapdh/Gpi1
GO:2001257	regulation of cation channel activity	7/149	168/23210	0.000108826	0.00144344	0.00116253	Nppa/Casq1/Actn2/Rrad/Trdn/Mef2c/Jph2
GO:0021781	glial cell fate commitment	3/149	15/23210	0.00011148	0.00147056	0.00118438	Pax6/Hes5/Olig2
GO:1901021	positive regulation of calcium ion transmembrane transporter activity	4/149	39/23210	0.000112649	0.00147791	0.00119029	Casq1/Atp1b1/Trdn/Jph2
GO:0019319	hexose biosynthetic process	5/149	76/23210	0.000130514	0.00170303	0.00137161	Pgam2/Pgk1/Tpi1/Gapdh/Gpi1
GO:0014733	regulation of skeletal muscle adaptation	3/149	16/23210	0.000136561	0.00177236	0.00142744	Myh7/Tnnc1/Tnni1
GO:0086009	membrane repolarization	4/149	41/23210	0.000137323	0.00177271	0.00142772	Nppa/Atp1b1/Kcnj5/Scn5a
GO:2001259	positive regulation of cation channel activity	5/149	77/23210	0.000138862	0.00177827	0.0014322	Nppa/Casq1/Actn2/Trdn/Jph2
GO:0006813	potassium ion transport	8/149	234/23210	0.000139227	0.00177827	0.0014322	Nppa/Actn2/Atp1b1/Kcnj5/Kcnmb1/Kcng2/Mif/Fhl1
GO:0051153	regulation of striated muscle cell differentiation	6/149	123/23210	0.000145047	0.00184286	0.00148422	Csrp3/Myocd/Smyd1/Mylk3/Rbm24/Mef2c
GO:1901381	positive regulation of potassium ion transmembrane transport	4/149	43/23210	0.000165687	0.00209407	0.00168655	Nppa/Actn2/Atp1b1/Kcnmb1
GO:0043467	regulation of generation of precursor metabolites and energy	6/149	127/23210	0.000172785	0.00216115	0.00174057	Pgk1/Pgam1/Chchd10/Mif/Cox7a1/Slc25a23
GO:0051592	response to calcium ion	6/149	127/23210	0.000172785	0.00216115	0.00174057	Tnnt2/Ttn/Kcnmb1/Mef2c/Scn5a/Slc25a23
GO:0046364	monosaccharide biosynthetic process	5/149	82/23210	0.000186902	0.00232568	0.00187308	Pgam2/Pgk1/Tpi1/Gapdh/Gpi1
GO:1901379	regulation of potassium ion transmembrane transport	5/149	84/23210	0.000209309	0.00259114	0.00208688	Nppa/Actn2/Atp1b1/Kcnmb1/Fhl1
GO:0019674	NAD metabolic process	4/149	46/23210	0.000215842	0.00265838	0.00214103	Ldha/Gpi1/Pfkp/Hk1
GO:0009435	NAD biosynthetic process	3/149	19/23210	0.000232984	0.00282624	0.00227623	Gpi1/Pfkp/Hk1
GO:0010880	regulation of release of sequestered calcium ion into cytosol by sarcoplasmic reticulum	3/149	19/23210	0.000232984	0.00282624	0.00227623	Casq1/Slc8a1/Trdn
GO:0046184	aldehyde biosynthetic process	3/149	19/23210	0.000232984	0.00282624	0.00227623	Tpi1/Aldoa/Gpi1
GO:0032970	regulation of actin filament-based process	10/149	393/23210	0.000234196	0.00282675	0.00227663	Tnnt2/Tnnc1/Csrp3/Acta2/Synpo2l/Actn2/Tmod1/Mylk3/Mef2c/Scn5a
GO:0071804	cellular potassium ion transport	7/149	191/23210	0.000240096	0.00286927	0.00231088	Nppa/Actn2/Atp1b1/Kcnj5/Kcnmb1/Kcng2/Fhl1
GO:0071805	potassium ion transmembrane transport	7/149	191/23210	0.000240096	0.00286927	0.00231088	Nppa/Actn2/Atp1b1/Kcnj5/Kcnmb1/Kcng2/Fhl1
GO:1903115	regulation of actin filament-based movement	4/149	48/23210	0.00025482	0.00303023	0.00244051	Tnnt2/Tnnc1/Acta2/Scn5a
GO:1903578	regulation of ATP metabolic process	5/149	91/23210	0.000304166	0.00359929	0.00289883	Pgk1/Pgam1/Mif/Cox7a1/Slc25a23
GO:0014808	release of sequestered calcium ion into cytosol by sarcoplasmic reticulum	3/149	21/23210	0.000316785	0.00372106	0.0029969	Casq1/Slc8a1/Trdn
GO:0008217	regulation of blood pressure	7/149	200/23210	0.000317538	0.00372106	0.0029969	Myh6/Acta2/Nppa/Tnni3/Mif/Ddah1/Sod1
GO:1903514	release of sequestered calcium ion into cytosol by endoplasmic reticulum	3/149	22/23210	0.000365082	0.00425752	0.00342897	Casq1/Slc8a1/Trdn
GO:0006119	oxidative phosphorylation	5/149	97/23210	0.000408738	0.00474372	0.00382054	Cox6a2/Pgk1/Chchd10/Cox7a1/Slc25a23
GO:0019722	calcium-mediated signaling	7/149	209/23210	0.000413872	0.00478032	0.00385002	Casq1/Tnni3/Slc8a1/Atp1b1/Homer2/Trdn/Jph2
GO:0043501	skeletal muscle adaptation	3/149	23/23210	0.000417874	0.00480356	0.00386874	Myh7/Tnnc1/Tnni1
GO:0060359	response to ammonium ion	5/149	100/23210	0.000470211	0.00537957	0.00433265	Gapdh/Gnai2/Gpi1/Homer2/Sorbs2
GO:0035265	organ growth	7/149	215/23210	0.00049015	0.00558123	0.00449507	Myh6/Ttn/Myocd/Cacna2d2/Pdlim5/Sorbs2/Mef2c
GO:1900542	regulation of purine nucleotide metabolic process	5/149	103/23210	0.0005384	0.00610187	0.00491438	Pgk1/Pgam1/Mif/Cox7a1/Slc25a23
GO:1901016	regulation of potassium ion transmembrane transporter activity	4/149	59/23210	0.000564338	0.00636594	0.00512706	Nppa/Actn2/Atp1b1/Fhl1
GO:0014812	muscle cell migration	5/149	106/23210	0.000613767	0.00688213	0.0055428	Myocd/Mif/Mef2c/Ddr1/Thbs4
GO:0051147	regulation of muscle cell differentiation	6/149	161/23210	0.0006158	0.00688213	0.0055428	Csrp3/Myocd/Smyd1/Mylk3/Rbm24/Mef2c
GO:0006140	regulation of nucleotide metabolic process	5/149	107/23210	0.000640564	0.00712591	0.00573913	Pgk1/Pgam1/Mif/Cox7a1/Slc25a23
GO:1901018	positive regulation of potassium ion transmembrane transporter activity	3/149	27/23210	0.000677309	0.00750011	0.00604051	Nppa/Actn2/Atp1b1
GO:0010830	regulation of myotube differentiation	4/149	63/23210	0.000724091	0.00794526	0.00639903	Csrp3/Myocd/Smyd1/Rbm24
GO:0045661	regulation of myoblast differentiation	4/149	63/23210	0.000724091	0.00794526	0.00639903	Csrp3/Myocd/Smyd1/Mef2c
GO:0045663	positive regulation of myoblast differentiation	3/149	28/23210	0.000755031	0.00824727	0.00664226	Csrp3/Smyd1/Mef2c
GO:0006939	smooth muscle contraction	5/149	112/23210	0.000787918	0.00856772	0.00690035	Acta2/Tnni3/Slc8a1/Myocd/Sod1
GO:0099622	cardiac muscle cell membrane repolarization	3/149	29/23210	0.000838205	0.00907367	0.00730784	Nppa/Kcnj5/Scn5a
